# Supplementary material for: Cancer cell histone density links global histone acetylation, mitochondrial proteome and histone acetylase inhibitor sensitivity
Source: Commun Biol. 2022 Aug 27;5:882. doi: 10.1038/s42003-022-03846-3 (PMC9420116; doi:10.1038/s42003-022-03846-3)
Supplement: Supplementary file 4 — Supplementary Data 1 [file 42003_2022_3846_MOESM4_ESM.xlsx]

## Sheet: Supplementary Data 1
Supplementary Data 1. Cell line classification by histone density
DepMap_ID	Cell line name (stripped)	CCLE name	Lineage	Lineage subtype	Histone density group	Nuclear index (NI)	H3.1 (NI-corrected)	H4 (NI-corrected)
ACH-000001	NIHOVCAR3	NIHOVCAR3_OVARY	ovary	ovary_adenocarcinoma	medium	-0.0207031	-0.130024	-0.497242
ACH-000004	HEL	HEL_HAEMATOPOIETIC_AND_LYMPHOID_TISSUE	blood	AML	medium	-0.441994	-0.573071	0.41924
ACH-000005	HEL9217	HEL9217_HAEMATOPOIETIC_AND_LYMPHOID_TISSUE	blood	AML	high	-0.635436	0.648516	0.555591
ACH-000006	MONOMAC6	MONOMAC6_HAEMATOPOIETIC_AND_LYMPHOID_TISSUE	blood	AML	medium	1.8421	-0.147768	-0.667473
ACH-000007	LS513	LS513_LARGE_INTESTINE	colorectal	colorectal_adenocarcinoma	medium	-0.106703	0.195953	0.132806
ACH-000008	A101D	A101D_SKIN	skin	melanoma	low	1.72332	-0.40298	-0.393709
ACH-000012	HCC827	HCC827_LUNG	lung	NSCLC	medium	-0.257333	0.0446831	0.017538
ACH-000014	HS294T	HS294T_SKIN	skin	melanoma	medium	0.645884	-0.177079	-0.229342
ACH-000015	NCIH1581	NCIH1581_LUNG	lung	NSCLC	medium	0.6133	-0.0868968	0.194278
ACH-000018	T24	T24_URINARY_TRACT	urinary_tract	bladder_carcinoma	medium	-0.141187	-0.130578	-0.248381
ACH-000019	MCF7	MCF7_BREAST	breast	breast_carcinoma	medium	0.456642	0.316728	0.179468
ACH-000021	NCIH1693	NCIH1693_LUNG	lung	NSCLC	medium	0.904164	0.0575462	0.0222178
ACH-000023	PATU8988T	PATU8988T_PANCREAS	pancreas	exocrine	medium	0.206988	-0.040217	0.0281563
ACH-000024	OPM2	OPM2_HAEMATOPOIETIC_AND_LYMPHOID_TISSUE	plasma_cell	multiple_myeloma	medium	0.0843038	-0.223046	0.137154
ACH-000028	KPL1	KPL1_BREAST	breast	breast_carcinoma	high	1.19102	0.306566	0.515735
ACH-000030	PC14	PC14_LUNG	lung	NSCLC	medium	0.137768	-0.0601535	-0.139982
ACH-000035	NCIH1650	NCIH1650_LUNG	lung	NSCLC	medium	-0.70294	-0.180187	-0.0383754
ACH-000039	SKNMC	SKNMC_BONE	bone	Ewing_sarcoma	medium	0.239471	0.211222	0.0392625
ACH-000040	U118MG	U118MG_CENTRAL_NERVOUS_SYSTEM	central_nervous_system	glioma	high	0.291599	0.443187	0.331017
ACH-000042	PANC0203	PANC0203_PANCREAS	pancreas	exocrine	high	1.26447	0.298776	0.335487
ACH-000050	NCIH929	NCIH929_HAEMATOPOIETIC_AND_LYMPHOID_TISSUE	plasma_cell	multiple_myeloma	medium	1.15386	0.0126697	-0.0471726
ACH-000052	A673	A673_BONE	bone	Ewing_sarcoma	medium	-0.582373	-0.203814	-0.545951
ACH-000053	KARPAS299	KARPAS299_HAEMATOPOIETIC_AND_LYMPHOID_TISSUE	lymphocyte	non_hodgkin_lymphoma	medium	1.16286	0.370813	-0.18933
ACH-000054	HT1080	HT1080_SOFT_TISSUE	soft_tissue	fibrosarcoma	medium	-0.613487	0.183882	0.231744
ACH-000062	RERFLCMS	RERFLCMS_LUNG	lung	NSCLC	low	0.161039	-0.276229	-0.267351
ACH-000065	OCIAML5	OCIAML5_HAEMATOPOIETIC_AND_LYMPHOID_TISSUE	blood	AML	medium	-0.0482052	0.415439	0.0354498
ACH-000068	REC1	REC1_HAEMATOPOIETIC_AND_LYMPHOID_TISSUE	lymphocyte	non_hodgkin_lymphoma	medium	0.53306	0.0109642	0.35592
ACH-000070	697	697_HAEMATOPOIETIC_AND_LYMPHOID_TISSUE	blood	ALL	medium	0.132209	0.110302	0.101583
ACH-000075	U87MG	U87MG_CENTRAL_NERVOUS_SYSTEM	central_nervous_system	glioma	medium	-0.895309	0.132174	0.136945
ACH-000087	SKES1	SKES1_BONE	bone	Ewing_sarcoma	medium	-0.864222	-0.285225	-0.115609
ACH-000090	PC3	PC3_PROSTATE	prostate	prostate_adenocarcinoma	medium	0.588678	-0.146455	-0.158603
ACH-000091	OV56	OV56_OVARY	ovary	ovary_adenocarcinoma	medium	0.731373	-0.078334	0.0917279
ACH-000096	G401	G401_SOFT_TISSUE	kidney	malignant_rhabdoid_tumor	medium	2.21454	0.214517	-0.253175
ACH-000097	ZR751	ZR751_BREAST	breast	breast_ductal_carcinoma	medium	-0.708385	-0.26615	-0.00384974
ACH-000098	GAMG	GAMG_CENTRAL_NERVOUS_SYSTEM	central_nervous_system	glioma	medium	-1.29911	-0.155074	0.18314
ACH-000100	RH41	RH41_SOFT_TISSUE	soft_tissue	rhabdomyosarcoma	medium	-0.126976	0.2413	0.153462
ACH-000109	NCIH3255	NCIH3255_LUNG	lung	NSCLC	medium	-0.3688	0.233215	-0.0730778
ACH-000111	HCC1187	HCC1187_BREAST	breast	breast_ductal_carcinoma	medium	-1.42755	-0.397866	-0.163555
ACH-000114	SU8686	SU8686_PANCREAS	pancreas	exocrine	low	-0.0233367	-0.299431	-0.292426
ACH-000115	VCAP	VCAP_PROSTATE	prostate	prostate_adenocarcinoma	medium	-0.56738	-0.229666	0.138637
ACH-000117	EFM192A	EFM192A_BREAST	breast	breast_adenocarcinoma	medium	-1.22286	0.230007	0.774636
ACH-000118	HUPT3	HUPT3_PANCREAS	pancreas	exocrine	medium	0.170508	0.0955382	-0.377874
ACH-000132	JHOS2	JHOS2_OVARY	ovary	ovary_adenocarcinoma	medium	-0.973211	0.261545	0.348467
ACH-000138	CFPAC1	CFPAC1_PANCREAS	pancreas	exocrine	medium	0.182462	0.246398	0.181603
ACH-000146	THP1	THP1_HAEMATOPOIETIC_AND_LYMPHOID_TISSUE	blood	AML	medium	0.500003	0.245257	0.231711
ACH-000147	T47D	T47D_BREAST	breast	breast_ductal_carcinoma	medium	-0.368254	-0.00153582	-0.000142054
ACH-000151	JM1	JM1_HAEMATOPOIETIC_AND_LYMPHOID_TISSUE	blood	ALL	high	-2.73377	0.578141	0.830369
ACH-000153	NCIH2052	NCIH2052_PLEURA	lung	mesothelioma	medium	-0.269263	-0.114679	-0.145298
ACH-000155	SW1990	SW1990_PANCREAS	pancreas	exocrine	medium	-0.220928	-0.106992	0.376707
ACH-000158	OCILY3	OCILY3_HAEMATOPOIETIC_AND_LYMPHOID_TISSUE	lymphocyte	non_hodgkin_lymphoma	medium	0.0355683	-0.359147	0.298889
ACH-000159	OSRC2	OSRC2_KIDNEY	kidney	renal_cell_carcinoma	low	-0.899001	-0.307091	-0.277238
ACH-000161	CORL105	CORL105_LUNG	lung	NSCLC	low	-1.32499	-0.649823	-0.441613
ACH-000164	PANC1	PANC1_PANCREAS	pancreas	exocrine	medium	0.980893	-0.0678446	0.0360123
ACH-000169	RD	RD_SOFT_TISSUE	soft_tissue	rhabdomyosarcoma	medium	0.47189	-0.0295592	0.0170236
ACH-000188	SCC25	SCC25_UPPER_AERODIGESTIVE_TRACT	upper_aerodigestive	upper_aerodigestive_squamous	medium	1.82678	-0.0646426	-1.02408
ACH-000190	HDMYZ	HDMYZ_HAEMATOPOIETIC_AND_LYMPHOID_TISSUE	lymphocyte	hodgkin_lymphoma	medium	0.178282	-0.124312	-0.187526
ACH-000192	MFE280	MFE280_ENDOMETRIUM	uterus	endometrial_adenocarcinoma	medium	0.370888	0.0351007	0.0511319
ACH-000198	EOL1	EOL1_HAEMATOPOIETIC_AND_LYMPHOID_TISSUE	blood	AML	low	1.00507	-0.958904	-1.33145
ACH-000201	A204	A204_SOFT_TISSUE	soft_tissue	malignant_rhabdoid_tumor	medium	0.755216	-0.108466	-0.417089
ACH-000202	COLO320	COLO320_LARGE_INTESTINE	colorectal	colorectal_adenocarcinoma	medium	-0.114004	0.135395	0.340463
ACH-000207	DETROIT562	DETROIT562_UPPER_AERODIGESTIVE_TRACT	upper_aerodigestive	upper_aerodigestive_squamous	medium	-0.522914	0.104997	0.397569
ACH-000211	DAOY	DAOY_CENTRAL_NERVOUS_SYSTEM	central_nervous_system	medulloblastoma	medium	1.02012	0.129655	-0.53208
ACH-000212	CAL120	CAL120_BREAST	breast	breast_carcinoma	medium	-0.117245	0.044377	-0.174914
ACH-000213	HUPT4	HUPT4_PANCREAS	pancreas	exocrine	medium	-0.0183811	-0.0874438	-0.193345
ACH-000217	JHH6	JHH6_LIVER	liver	hepatocellular_carcinoma	medium	0.692401	-0.542919	0.00767033
ACH-000219	A375	A375_SKIN	skin	melanoma	medium	1.0813	0.166521	0.0366848
ACH-000222	ASPC1	ASPC1_PANCREAS	pancreas	exocrine	medium	-1.20932	0.0993404	-0.0846089
ACH-000223	HCC1937	HCC1937_BREAST	breast	breast_ductal_carcinoma	low	-0.0518717	-0.485589	-0.358677
ACH-000234	CAKI2	CAKI2_KIDNEY	kidney	renal_cell_carcinoma	medium	-0.517659	0.126895	0.289577
ACH-000235	PANC0403	PANC0403_PANCREAS	pancreas	exocrine	medium	0.65941	-0.132969	-0.384053
ACH-000236	SW1417	SW1417_LARGE_INTESTINE	colorectal	colorectal_adenocarcinoma	medium	0.645982	0.0206127	-0.0256211
ACH-000239	HUG1N	HUG1N_STOMACH	gastric	gastric_adenocarcinoma	medium	-0.66301	0.0918593	0.0597748
ACH-000242	RT4	RT4_URINARY_TRACT	urinary_tract	bladder_carcinoma	medium	-0.624204	-0.320197	0.265491
ACH-000243	DANG	DANG_PANCREAS	pancreas	exocrine	medium	-1.818	0.149687	-0.502099
ACH-000247	OCUM1	OCUM1_STOMACH	gastric	gastric_adenocarcinoma	medium	-0.98432	-0.192401	0.380646
ACH-000248	AU565	AU565_BREAST	breast	breast_adenocarcinoma	medium	-0.0189506	-0.151445	-0.353086
ACH-000250	KMRC20	KMRC20_KIDNEY	kidney	renal_cell_carcinoma	medium	0.675444	0.167781	0.123198
ACH-000255	LMSU	LMSU_STOMACH	gastric	gastric_adenocarcinoma	high	0.970066	1.0273	0.31881
ACH-000263	KASUMI1	KASUMI1_HAEMATOPOIETIC_AND_LYMPHOID_TISSUE	blood	AML	low	2.06071	-1.05077	-1.20401
ACH-000264	CALU6	CALU6_LUNG	lung	NSCLC	medium	-0.554772	0.269711	-0.233312
ACH-000265	KP4	KP4_PANCREAS	pancreas	exocrine	medium	-0.822348	-0.599983	0.194099
ACH-000276	HCC38	HCC38_BREAST	breast	breast_ductal_carcinoma	medium	0.757561	0.12471	-0.130033
ACH-000278	COV362	COV362_OVARY	ovary	ovary_adenocarcinoma	medium	-0.358632	0.0362459	-0.062103
ACH-000281	KP2	KP2_PANCREAS	pancreas	exocrine	medium	-0.410804	0.0271889	-0.227522
ACH-000288	BT549	BT549_BREAST	breast	breast_ductal_carcinoma	low	-0.490417	-0.306972	-0.306837
ACH-000291	OV90	OV90_OVARY	ovary	ovary_adenocarcinoma	medium	-0.0577884	0.248254	0.527233
ACH-000304	WM115	WM115_SKIN	skin	melanoma	medium	0.341649	0.172379	0.0339058
ACH-000309	SKLU1	SKLU1_LUNG	lung	NSCLC	medium	-0.283706	0.0710401	-0.20702
ACH-000311	NCIH2122	NCIH2122_LUNG	lung	NSCLC	low	-0.450354	-0.343124	-0.282043
ACH-000315	KARPAS422	KARPAS422_HAEMATOPOIETIC_AND_LYMPHOID_TISSUE	lymphocyte	non_hodgkin_lymphoma	medium	-0.326287	0.0538917	-0.305538
ACH-000318	TE10	TE10_OESOPHAGUS	esophagus	esophagus_squamous	medium	0.608363	0.190025	0.136606
ACH-000330	EFM19	EFM19_BREAST	breast	breast_ductal_carcinoma	medium	0.539612	-0.197323	-0.644348
ACH-000335	MSTO211H	MSTO211H_PLEURA	lung	mesothelioma	low	0.219465	-0.437026	-0.653931
ACH-000343	NCIH522	NCIH522_LUNG	lung	NSCLC	medium	1.45317	-0.101145	0.154399
ACH-000347	QGP1	QGP1_PANCREAS	pancreas	endocrine	medium	-1.11827	0.272988	0.235414
ACH-000348	RPMI7951	RPMI7951_SKIN	skin	melanoma	medium	-0.0711056	0.165644	-0.00391276
ACH-000349	HCC1500	HCC1500_BREAST	breast	breast_ductal_carcinoma	medium	-0.484231	-0.0171696	-0.155444
ACH-000350	COLO678	COLO678_LARGE_INTESTINE	colorectal	colorectal_adenocarcinoma	medium	0.125535	0.081137	-0.118938
ACH-000351	MKN1	MKN1_STOMACH	gastric	gastric_adenocarcinoma	medium	-0.855813	-0.228654	-0.39233
ACH-000356	MKN45	MKN45_STOMACH	gastric	gastric_adenocarcinoma	medium	-0.0838916	-0.249598	-0.304513
ACH-000357	JEKO1	JEKO1_HAEMATOPOIETIC_AND_LYMPHOID_TISSUE	lymphocyte	non_hodgkin_lymphoma	high	-1.15549	0.719154	1.06174
ACH-000361	SKHEP1	SKHEP1_LIVER	liver	hepatocellular_carcinoma	low	-0.728169	-0.353034	-0.403499
ACH-000362	MOLM13	MOLM13_HAEMATOPOIETIC_AND_LYMPHOID_TISSUE	blood	AML	low	2.42445	-0.556386	-0.311693
ACH-000364	U2OS	U2OS_BONE	bone	osteosarcoma	medium	0.394924	0.261987	0.131607
ACH-000365	SUDHL4	SUDHL4_HAEMATOPOIETIC_AND_LYMPHOID_TISSUE	lymphocyte	non_hodgkin_lymphoma	medium	-0.380281	0.0280054	-0.578521
ACH-000367	NCIH226	NCIH226_LUNG	lung	NSCLC	medium	0.121602	0.0644833	0.0138572
ACH-000368	SNU1105	SNU1105_CENTRAL_NERVOUS_SYSTEM	central_nervous_system	glioma	medium	-0.0222682	0.0693882	0.235557
ACH-000369	MOLM16	MOLM16_HAEMATOPOIETIC_AND_LYMPHOID_TISSUE	blood	AML	medium	-0.508022	0.0220899	0.301214
ACH-000371	RL	RL_HAEMATOPOIETIC_AND_LYMPHOID_TISSUE	lymphocyte	non_hodgkin_lymphoma	medium	-0.205921	0.0576348	0.573247
ACH-000374	HCC1143	HCC1143_BREAST	breast	breast_ductal_carcinoma	medium	1.79784	0.0931475	0.188535
ACH-000375	G402	G402_SOFT_TISSUE	soft_tissue	malignant_rhabdoid_tumor	medium	1.02823	-0.17748	-0.379915
ACH-000376	SF295	SF295_CENTRAL_NERVOUS_SYSTEM	central_nervous_system	glioma	medium	-2.01131	0.0784105	0.0895161
ACH-000378	NCIH647	NCIH647_LUNG	lung	NSCLC	medium	0.922822	0.240118	-0.184653
ACH-000380	KMS12BM	KMS12BM_HAEMATOPOIETIC_AND_LYMPHOID_TISSUE	plasma_cell	multiple_myeloma	medium	-0.64555	0.228541	0.345481
ACH-000383	OE33	OE33_OESOPHAGUS	esophagus	esophagus_adenocarcinoma	medium	-0.621977	0.13027	0.305371
ACH-000387	TF1	TF1_HAEMATOPOIETIC_AND_LYMPHOID_TISSUE	blood	AML	medium	-0.615053	-0.36829	-0.101012
ACH-000388	NUDHL1	NUDHL1_HAEMATOPOIETIC_AND_LYMPHOID_TISSUE	lymphocyte	non_hodgkin_lymphoma	medium	0.179942	-0.440755	0.0964721
ACH-000390	LUDLU1	LUDLU1_LUNG	lung	NSCLC	medium	2.46078	0.215184	0.214046
ACH-000393	HLF	HLF_LIVER	liver	hepatocellular_carcinoma	medium	-0.0160774	0.117431	0.474799
ACH-000395	NCIH520	NCIH520_LUNG	lung	NSCLC	medium	1.4966	0.153574	0.383849
ACH-000396	J82	J82_URINARY_TRACT	urinary_tract	bladder_carcinoma	medium	-0.208755	-0.183898	-0.277098
ACH-000400	SKCO1	SKCO1_LARGE_INTESTINE	colorectal	colorectal_adenocarcinoma	medium	0.268616	-0.112645	-0.298595
ACH-000403	NCIH747	NCIH747_LARGE_INTESTINE	colorectal	colorectal_adenocarcinoma	medium	-0.199272	0.0734907	-0.0411135
ACH-000404	K029AX	K029AX_SKIN	skin	melanoma	medium	-0.315583	-0.0294561	0.282601
ACH-000406	U937	U937_HAEMATOPOIETIC_AND_LYMPHOID_TISSUE	blood	AML	medium	0.44808	-0.0184785	0.00380244
ACH-000407	SNU685	SNU685_ENDOMETRIUM	uterus	MMMT	medium	-0.0859897	0.25796	0.508289
ACH-000409	OVSAHO	OVSAHO_OVARY	ovary	ovary_adenocarcinoma	high	2.22723	0.440414	0.601448
ACH-000410	SAOS2	SAOS2_BONE	bone	osteosarcoma	high	0.0658383	0.268318	0.368668
ACH-000411	769P	769P_KIDNEY	kidney	renal_cell_carcinoma	medium	0.0349477	0.109829	0.0797093
ACH-000414	NCIH1944	NCIH1944_LUNG	lung	NSCLC	medium	-0.478913	-0.199534	-0.152074
ACH-000415	BICR6	BICR6_UPPER_AERODIGESTIVE_TRACT	upper_aerodigestive	upper_aerodigestive_squamous	medium	0.547214	0.103015	0.274302
ACH-000416	NCIH838	NCIH838_LUNG	lung	NSCLC	low	-0.175178	-0.293643	-0.525954
ACH-000420	SNU449	SNU449_LIVER	liver	hepatocellular_carcinoma	medium	0.0169891	-0.0188928	-0.149773
ACH-000421	SW837	SW837_LARGE_INTESTINE	colorectal	colorectal_adenocarcinoma	medium	-0.934117	-0.169286	-0.566535
ACH-000423	SKMEL3	SKMEL3_SKIN	skin	melanoma	low	0.0329226	-0.346699	-0.385772
ACH-000424	TC71	TC71_BONE	bone	Ewing_sarcoma	medium	0.115405	0.163826	0.21561
ACH-000425	UACC62	UACC62_SKIN	skin	melanoma	low	0.0119602	-0.546334	-0.281406
ACH-000427	NCIN87	NCIN87_STOMACH	gastric	gastric_adenocarcinoma	medium	0.333255	0.00216315	-0.106093
ACH-000429	A704	A704_KIDNEY	kidney	renal_cell_carcinoma	high	0.325385	0.263747	0.272333
ACH-000430	TYKNU	TYKNU_OVARY	ovary	ovary_adenocarcinoma	medium	-0.0668129	-0.0515594	0.0853414
ACH-000433	CAKI1	CAKI1_KIDNEY	kidney	renal_cell_carcinoma	medium	0.36878	0.131836	0.0424784
ACH-000438	LU65	LU65_LUNG	lung	NSCLC	medium	0.649425	-0.38817	0.16956
ACH-000441	SH4	SH4_SKIN	skin	melanoma	medium	-0.19127	0.122884	0.0376185
ACH-000442	RERFLCSQ1	RERFLCSQ1_LUNG	lung	NSCLC	medium	-2.00799	-0.077271	-0.00811527
ACH-000447	NCIH2228	NCIH2228_LUNG	lung	NSCLC	high	-1.0965	0.280243	0.295646
ACH-000448	NCIH1666	NCIH1666_LUNG	lung	NSCLC	medium	1.88015	0.0694381	0.24683
ACH-000454	HCC95	HCC95_LUNG	lung	NSCLC	medium	0.377067	0.11399	0.249902
ACH-000463	NCIH460	NCIH460_LUNG	lung	NSCLC	medium	-1.07663	0.442967	0.138501
ACH-000467	HCC56	HCC56_LARGE_INTESTINE	colorectal	colorectal_adenocarcinoma	medium	-0.264968	-0.0969319	0.187398
ACH-000473	RT112	RT112_URINARY_TRACT	urinary_tract	bladder_carcinoma	medium	0.161688	0.156135	-0.0489309
ACH-000475	HUH1	HUH1_LIVER	liver	hepatocellular_carcinoma	medium	-1.13496	-0.0286405	0.0715563
ACH-000476	JHH4	JHH4_LIVER	liver	hepatocellular_carcinoma	medium	-0.914854	-0.262506	-0.235307
ACH-000479	KNS81	KNS81_CENTRAL_NERVOUS_SYSTEM	central_nervous_system	glioma	medium	0.149133	-0.0439733	-0.1554
ACH-000480	HUH7	HUH7_LIVER	liver	hepatocellular_carcinoma	medium	-0.121223	0.247063	0.32179
ACH-000481	NCIH2170	NCIH2170_LUNG	lung	NSCLC	medium	-1.23874	0.0997933	0.0396109
ACH-000484	VMRCRCW	VMRCRCW_KIDNEY	kidney	renal_cell_carcinoma	medium	0.0497575	-0.362432	-0.0856046
ACH-000486	KU1919	KU1919_URINARY_TRACT	urinary_tract	bladder_carcinoma	medium	1.23302	-0.0252485	-0.549917
ACH-000487	F36P	F36P_HAEMATOPOIETIC_AND_LYMPHOID_TISSUE	blood	AML	medium	-0.516463	-0.0517358	-0.0170061
ACH-000488	TE11	TE11_OESOPHAGUS	esophagus	esophagus_squamous	medium	-0.363693	2.77556e-17	0.121849
ACH-000491	NCIH716	NCIH716_LARGE_INTESTINE	colorectal	colorectal_adenocarcinoma	medium	-1.18929	0.0947069	0.831097
ACH-000493	SNU423	SNU423_LIVER	liver	hepatocellular_carcinoma	medium	0.472626	0.36674	-0.29267
ACH-000495	TUHR4TKB	TUHR4TKB_KIDNEY	kidney	renal_cell_carcinoma	medium	-0.326992	0.0973697	0.232775
ACH-000496	NCIH1792	NCIH1792_LUNG	lung	NSCLC	medium	0.348099	-0.0305297	0.201641
ACH-000502	TCCPAN2	TCCPAN2_PANCREAS	pancreas	exocrine	medium	-0.864351	-0.161652	-0.104164
ACH-000506	NCIH146	NCIH146_LUNG	lung	SCLC	high	0.0507919	0.387673	0.343575
ACH-000508	CORL88	CORL88_LUNG	lung	SCLC	high	0.576667	0.587086	0.743898
ACH-000510	NCIH1299	NCIH1299_LUNG	lung	NSCLC	medium	1.05879	0.227207	0.135707
ACH-000511	CALU1	CALU1_LUNG	lung	NSCLC	medium	-2.0309	0.584298	0.168534
ACH-000518	CAL33	CAL33_UPPER_AERODIGESTIVE_TRACT	upper_aerodigestive	upper_aerodigestive_squamous	medium	-0.123356	-0.370436	-0.0923514
ACH-000521	NCIH2030	NCIH2030_LUNG	lung	NSCLC	medium	-0.414552	-0.331907	-0.202128
ACH-000522	UMUC3	UMUC3_URINARY_TRACT	urinary_tract	bladder_carcinoma	medium	-1.71026	-0.281851	-0.220687
ACH-000524	KURAMOCHI	KURAMOCHI_OVARY	ovary	ovary_adenocarcinoma	low	0.814857	-0.467203	-0.641935
ACH-000528	ABC1	ABC1_LUNG	lung	NSCLC	medium	-1.27243	0.122814	0.0648359
ACH-000530	DMS114	DMS114_LUNG	lung	SCLC	medium	-0.0545241	-0.0670797	-0.0759962
ACH-000532	SNU61	SNU61_LARGE_INTESTINE	colorectal	colorectal_adenocarcinoma	high	-0.579221	0.400985	0.380832
ACH-000535	BXPC3	BXPC3_PANCREAS	pancreas	exocrine	medium	-0.948085	0.158934	0.140352
ACH-000536	BT20	BT20_BREAST	breast	breast_ductal_carcinoma	medium	0.166544	-0.220901	-0.397367
ACH-000542	HEYA8	HEYA8_OVARY	ovary	ovary_adenocarcinoma	medium	-0.629252	0.255491	-0.0319013
ACH-000546	HSC4	HSC4_UPPER_AERODIGESTIVE_TRACT	upper_aerodigestive	upper_aerodigestive_squamous	high	2.25115	0.753864	0.499505
ACH-000547	HT1197	HT1197_URINARY_TRACT	urinary_tract	bladder_carcinoma	medium	0.57828	0.0218389	0.192145
ACH-000550	IGR39	IGR39_SKIN	skin	melanoma	medium	0.0181037	-0.0077787	-0.114413
ACH-000551	K562	K562_HAEMATOPOIETIC_AND_LYMPHOID_TISSUE	blood	CML	medium	1.00276	0.13176	-0.118191
ACH-000552	HT29	HT29_LARGE_INTESTINE	colorectal	colorectal_adenocarcinoma	medium	-0.587534	-0.0226551	-0.257337
ACH-000553	SQ1	SQ1_LUNG	lung	NSCLC	medium	-0.186994	0.0411183	-0.238914
ACH-000555	A498	A498_KIDNEY	kidney	renal_cell_carcinoma	low	-0.5976	-0.296762	-0.347468
ACH-000558	A172	A172_CENTRAL_NERVOUS_SYSTEM	central_nervous_system	glioma	low	-0.379723	-0.446752	-0.270809
ACH-000563	EBC1	EBC1_LUNG	lung	NSCLC	high	1.35637	0.41208	0.582255
ACH-000573	MDAMB436	MDAMB436_BREAST	breast	breast_carcinoma	low	0.223824	-0.303493	-0.347277
ACH-000574	FUOV1	FUOV1_OVARY	ovary	ovary_adenocarcinoma	medium	-0.796983	0.0138485	-0.293303
ACH-000576	KMS27	KMS27_HAEMATOPOIETIC_AND_LYMPHOID_TISSUE	plasma_cell	multiple_myeloma	medium	-0.292877	0.482773	-0.324596
ACH-000579	UACC257	UACC257_SKIN	skin	melanoma	medium	0.199726	-0.247493	-0.213079
ACH-000580	C32	C32_SKIN	skin	melanoma	medium	-1.27651	-0.14924	0.111141
ACH-000582	COLO741	COLO741_SKIN	skin	melanoma	medium	1.69906	0.0378527	0.0441677
ACH-000587	NCIH1975	NCIH1975_LUNG	lung	NSCLC	medium	-0.231717	-0.191774	-0.251038
ACH-000589	NCIH1437	NCIH1437_LUNG	lung	NSCLC	high	0.747895	0.373456	0.447112
ACH-000595	LN229	LN229_CENTRAL_NERVOUS_SYSTEM	central_nervous_system	glioma	medium	-0.185246	0.199828	0.0747535
ACH-000601	MIAPACA2	MIAPACA2_PANCREAS	pancreas	exocrine	medium	2.44275	0.278163	0.13768
ACH-000605	TE6	TE6_OESOPHAGUS	esophagus	esophagus_squamous	medium	-1.01036	0.260846	-0.0304695
ACH-000606	PECAPJ34CLONEC12	PECAPJ34CLONEC12_UPPER_AERODIGESTIVE_TRACT	upper_aerodigestive	upper_aerodigestive_squamous	high	-0.805235	0.403027	0.280045
ACH-000607	KYM1	KYM1_SOFT_TISSUE	soft_tissue	malignant_rhabdoid_tumor	medium	0.108767	-0.218627	0.123809
ACH-000611	SUDHL6	SUDHL6_HAEMATOPOIETIC_AND_LYMPHOID_TISSUE	lymphocyte	non_hodgkin_lymphoma	low	0.259102	-0.26314	-0.745704
ACH-000614	RVH421	RVH421_SKIN	skin	melanoma	medium	-1.02193	-0.193956	-0.302634
ACH-000615	SKMEL28	SKMEL28_SKIN	skin	melanoma	medium	0.455506	-0.048865	0.0342097
ACH-000617	OVCAR4	OVCAR4_OVARY	ovary	ovary_adenocarcinoma	medium	-0.967944	-0.078305	-0.206671
ACH-000620	JHH1	JHH1_LIVER	liver	hepatocellular_carcinoma	medium	0.0126678	0.03292	-0.0909844
ACH-000621	MDAMB157	MDAMB157_BREAST	breast	breast_ductal_carcinoma	low	-0.257475	-0.371428	-0.768574
ACH-000622	KNS42	KNS42_CENTRAL_NERVOUS_SYSTEM	central_nervous_system	glioma	medium	1.98961	-0.245104	-0.257071
ACH-000624	HCC1806	HCC1806_BREAST	breast	breast_ductal_carcinoma	medium	1.03048	-0.0257697	-0.2881
ACH-000625	HEP3B217	HEP3B217_LIVER	liver	hepatocellular_carcinoma	medium	0.351281	0.193265	0.375617
ACH-000627	LCLC103H	LCLC103H_LUNG	lung	NSCLC	medium	-0.100528	-0.137242	-0.167222
ACH-000632	HS944T	HS944T_SKIN	skin	melanoma	medium	-0.0449506	0.221183	0.313698
ACH-000635	SNU119	SNU119_OVARY	ovary	ovary_adenocarcinoma	medium	1.2933	-5.55112e-17	0.139027
ACH-000638	NCIH441	NCIH441_LUNG	lung	NSCLC	medium	-0.541596	0.100607	0.155904
ACH-000641	CMK	CMK_HAEMATOPOIETIC_AND_LYMPHOID_TISSUE	blood	AML	high	0.321235	0.27085	1.11479
ACH-000643	HDQP1	HDQP1_BREAST	breast	breast_ductal_carcinoma	medium	0.272466	0.0835593	-0.242343
ACH-000644	COLO829	COLO829_SKIN	skin	melanoma	medium	-1.34544	0.103798	0
ACH-000647	TE1	TE1_OESOPHAGUS	esophagus	esophagus_squamous	medium	-0.460347	-0.157542	-0.218658
ACH-000649	786O	786O_KIDNEY	kidney	renal_cell_carcinoma	medium	-1.11772	0.204025	0.198067
ACH-000650	IGR37	IGR37_SKIN	skin	melanoma	medium	0.980556	0.355433	0.0802718
ACH-000651	SW620	SW620_LARGE_INTESTINE	colorectal	colorectal_adenocarcinoma	medium	0.761114	-0.252526	-0.586538
ACH-000652	SUIT2	SUIT2_PANCREAS	pancreas	exocrine	medium	-0.412562	0.194943	0.287682
ACH-000657	A2780	A2780_OVARY	ovary	ovary_adenocarcinoma	medium	-0.40963	-0.156739	-0.0962588
ACH-000661	WM1799	WM1799_SKIN	skin	melanoma	medium	-0.927404	0.0785698	-0.0108442
ACH-000662	CORL23	CORL23_LUNG	lung	NSCLC	medium	0.734218	-0.205841	-0.334376
ACH-000666	NCIH1355	NCIH1355_LUNG	lung	NSCLC	medium	0.516524	0.1971	0.441762
ACH-000667	HCC44	HCC44_LUNG	lung	NSCLC	medium	0.269837	-0.250128	-0.181845
ACH-000668	HCC70	HCC70_BREAST	breast	breast_ductal_carcinoma	medium	-0.355117	0.246237	0.220992
ACH-000670	SBC5	SBC5_LUNG	lung	SCLC	low	1.04822	-0.333564	-0.417087
ACH-000671	HUH6	HUH6_LIVER	liver	hepatoblastoma	medium	-0.767624	-0.179636	-0.538817
ACH-000672	IALM	IALM_LUNG	lung	NSCLC	medium	0.371807	0.17117	-0.104625
ACH-000677	SW1573	SW1573_LUNG	lung	NSCLC	medium	-0.349491	-0.174971	-0.0265295
ACH-000678	MKN7	MKN7_STOMACH	gastric	gastric_adenocarcinoma	medium	0.960367	-0.0947297	-0.147707
ACH-000680	SW948	SW948_LARGE_INTESTINE	colorectal	colorectal_adenocarcinoma	medium	0.282314	0.267656	0.173948
ACH-000681	A549	A549_LUNG	lung	NSCLC	medium	0.146554	-0.372028	-0.197131
ACH-000684	KMRC1	KMRC1_KIDNEY	kidney	renal_cell_carcinoma	medium	-0.102028	-0.169857	-0.339424
ACH-000685	L33	L33_PANCREAS	pancreas	exocrine	high	1.32242	0.272702	0.311589
ACH-000693	KYSE180	KYSE180_OESOPHAGUS	esophagus	esophagus_squamous	medium	0.146432	-0.00127731	-0.111937
ACH-000695	CORL47	CORL47_LUNG	lung	SCLC	high	0.0289831	0.657351	0.666688
ACH-000696	OVCAR8	OVCAR8_OVARY	ovary	ovary_adenocarcinoma	medium	-1.30498	0.0678437	-0.0401878
ACH-000699	HCC1395	HCC1395_BREAST	breast	breast_ductal_carcinoma	medium	-1.01082	-0.157835	-0.0680246
ACH-000701	RMUGS	RMUGS_OVARY	ovary	ovary_adenocarcinoma	medium	-0.0162094	-0.0995956	0.121657
ACH-000711	JIMT1	JIMT1_BREAST	breast	breast_ductal_carcinoma	medium	0.368053	-0.0193908	-0.0204604
ACH-000712	HCC1833	HCC1833_LUNG	lung	NSCLC	medium	-1.08071	0.267121	-0.122727
ACH-000713	CAOV3	CAOV3_OVARY	ovary	ovary_adenocarcinoma	medium	-0.655568	-0.0704881	-0.252641
ACH-000714	KMS11	KMS11_HAEMATOPOIETIC_AND_LYMPHOID_TISSUE	plasma_cell	multiple_myeloma	medium	-0.232124	-0.159732	-0.238995
ACH-000718	NCIH2291	NCIH2291_LUNG	lung	NSCLC	medium	-2.20634	0.298637	0.191777
ACH-000720	TCCSUP	TCCSUP_URINARY_TRACT	urinary_tract	bladder_carcinoma	medium	-0.0486797	0.081733	0.141548
ACH-000722	SNUC1	SNUC1_LARGE_INTESTINE	colorectal	colorectal_adenocarcinoma	medium	-0.320334	-0.0319602	0.0185521
ACH-000724	HT1376	HT1376_URINARY_TRACT	urinary_tract	bladder_carcinoma	high	0.238274	0.724009	0.759231
ACH-000726	TE14	TE14_OESOPHAGUS	esophagus	esophagus_squamous	high	0.99555	0.322399	0.33543
ACH-000727	NCIH2066	NCIH2066_LUNG	lung	SCLC	medium	-0.542481	0.103156	0.0830185
ACH-000728	KASUMI2	KASUMI2_HAEMATOPOIETIC_AND_LYMPHOID_TISSUE	blood	ALL	medium	-1.15572	-0.117948	-1.0725
ACH-000730	SKMEL5	SKMEL5_SKIN	skin	melanoma	medium	-1.2069	0.306228	-0.173954
ACH-000734	JHH5	JHH5_LIVER	liver	hepatocellular_carcinoma	medium	0.40721	0.125806	-0.231487
ACH-000738	GB1	GB1_CENTRAL_NERVOUS_SYSTEM	central_nervous_system	glioma	medium	-0.473908	0.0619671	0.0491361
ACH-000739	HEPG2	HEPG2_LIVER	liver	hepatocellular_carcinoma	medium	-0.183731	0.303694	0.224607
ACH-000741	UBLC1	UBLC1_URINARY_TRACT	urinary_tract	bladder_carcinoma	medium	0.703146	-0.296471	-0.233468
ACH-000747	NCIH1703	NCIH1703_LUNG	lung	NSCLC	low	-0.495762	-0.451083	-0.300968
ACH-000748	SJSA1	SJSA1_BONE	bone	osteosarcoma	medium	0.742955	-0.33086	-0.151631
ACH-000749	DMS273	DMS273_LUNG	lung	SCLC	low	-1.04079	-0.488303	-0.585837
ACH-000750	LOXIMVI	LOXIMVI_SKIN	skin	melanoma	medium	-0.804115	-0.139503	-0.315445
ACH-000752	NCIH196	NCIH196_LUNG	lung	SCLC	high	0.144021	0.928789	1.00103
ACH-000753	JMSU1	JMSU1_URINARY_TRACT	urinary_tract	bladder_carcinoma	medium	0.11023	0.343002	0.0811659
ACH-000754	L428	L428_HAEMATOPOIETIC_AND_LYMPHOID_TISSUE	lymphocyte	hodgkin_lymphoma	medium	-0.622481	0.286413	-0.257205
ACH-000755	HCC2218	HCC2218_BREAST	breast	breast_ductal_carcinoma	medium	-1.02417	0.156912	0.147737
ACH-000768	MDAMB231	MDAMB231_BREAST	breast	breast_carcinoma	medium	0.213001	-0.0794287	0.121877
ACH-000769	LK2	LK2_LUNG	lung	NSCLC	high	1.24497	0.390593	0.620293
ACH-000777	KYSE30	KYSE30_OESOPHAGUS	esophagus	esophagus_squamous	medium	0.318401	-0.17505	0.0368173
ACH-000778	HSC3	HSC3_UPPER_AERODIGESTIVE_TRACT	upper_aerodigestive	upper_aerodigestive_squamous	medium	0.141903	0.167834	0.285672
ACH-000782	SEM	SEM_HAEMATOPOIETIC_AND_LYMPHOID_TISSUE	blood	ALL	medium	-0.133995	0.214638	-0.0420116
ACH-000783	CAMA1	CAMA1_BREAST	breast	breast_carcinoma	medium	-0.205326	0.206137	0.339355
ACH-000784	KYSE70	KYSE70_OESOPHAGUS	esophagus	esophagus_squamous	medium	-0.764055	-0.122644	-0.643956
ACH-000785	NCIH2126	NCIH2126_LUNG	lung	NSCLC	medium	-0.06434	-0.299308	-0.0942409
ACH-000787	LXF289	LXF289_LUNG	lung	NSCLC	medium	0.0401439	-0.0915189	0.0467878
ACH-000788	A2058	A2058_SKIN	skin	melanoma	medium	-0.405695	0.112334	-0.0675358
ACH-000790	SHP77	SHP77_LUNG	lung	SCLC	medium	0.0220775	-0.0942666	0.0545815
ACH-000793	KATOIII	KATOIII_STOMACH	gastric	gastric_adenocarcinoma	high	-0.552999	0.431773	0.458265
ACH-000794	BICR22	BICR22_UPPER_AERODIGESTIVE_TRACT	upper_aerodigestive	upper_aerodigestive_squamous	medium	-0.15757	-0.204904	-0.296083
ACH-000799	HS695T	HS695T_SKIN	skin	melanoma	high	0.498988	0.447764	0.327183
ACH-000800	NCIH446	NCIH446_LUNG	lung	SCLC	medium	-0.300494	-0.014073	-0.492159
ACH-000805	COLO679	COLO679_SKIN	skin	melanoma	medium	-0.00601637	-0.207043	-0.390217
ACH-000809	KYSE410	KYSE410_OESOPHAGUS	esophagus	esophagus_squamous	medium	-0.157048	-0.0215573	0.0693199
ACH-000810	SKMEL30	SKMEL30_SKIN	skin	melanoma	medium	-0.842077	-0.132071	0.197534
ACH-000817	RPMI8226	RPMI8226_HAEMATOPOIETIC_AND_LYMPHOID_TISSUE	plasma_cell	multiple_myeloma	medium	-0.318739	-0.130332	0.221648
ACH-000819	LN18	LN18_CENTRAL_NERVOUS_SYSTEM	central_nervous_system	glioma	medium	0.801651	-0.185087	-0.104589
ACH-000820	SW403	SW403_LARGE_INTESTINE	colorectal	colorectal_adenocarcinoma	medium	0.274286	0.0458954	0.0384998
ACH-000824	KYSE510	KYSE510_OESOPHAGUS	esophagus	esophagus_squamous	medium	0.50232	0.0807675	0.142979
ACH-000827	WM793	WM793_SKIN	skin	melanoma	high	0.700099	0.778804	0.563873
ACH-000831	HEC50B	HEC50B_ENDOMETRIUM	uterus	endometrial_adenocarcinoma	medium	-0.823268	-0.0611774	0.146538
ACH-000832	CAL27	CAL27_UPPER_AERODIGESTIVE_TRACT	upper_aerodigestive	upper_aerodigestive_squamous	low	-0.645095	-0.413846	-0.30955
ACH-000833	RH30	RH30_SOFT_TISSUE	soft_tissue	rhabdomyosarcoma	high	-1.89236	0.345355	0.370062
ACH-000842	SW480	SW480_LARGE_INTESTINE	colorectal	colorectal_adenocarcinoma	medium	1.19486	-0.245278	-0.115696
ACH-000846	FADU	FADU_UPPER_AERODIGESTIVE_TRACT	upper_aerodigestive	upper_aerodigestive_squamous	medium	-2.53924	-0.282942	-0.0210275
ACH-000847	HGC27	HGC27_STOMACH	gastric	gastric_adenocarcinoma	low	0.337302	-0.314883	-0.301102
ACH-000848	JHH7	JHH7_LIVER	liver	hepatocellular_carcinoma	high	1.35206	0.481015	0.674576
ACH-000849	MDAMB468	MDAMB468_BREAST	breast	breast_carcinoma	medium	-0.111305	0.176358	0.198291
ACH-000852	NCIH1435	NCIH1435_LUNG	lung	NSCLC	medium	-0.304171	0.130295	0.290472
ACH-000853	NCIH661	NCIH661_LUNG	lung	NSCLC	medium	-0.148758	-0.117704	-0.269882
ACH-000855	KYSE150	KYSE150_OESOPHAGUS	esophagus	esophagus_squamous	medium	0.0583854	0.169266	0.276864
ACH-000856	CAL51	CAL51_BREAST	breast	breast_carcinoma	high	1.39695	0.564372	0.492747
ACH-000857	CAL851	CAL851_BREAST	breast	breast_carcinoma	medium	-0.0736893	0.253259	0.149156
ACH-000859	HCC1954	HCC1954_BREAST	breast	breast_ductal_carcinoma	medium	0.332297	0.00872768	-0.0616634
ACH-000860	NCIH358	NCIH358_LUNG	lung	NSCLC	medium	0.8612	0.214591	0.251698
ACH-000865	KYSE450	KYSE450_OESOPHAGUS	esophagus	esophagus_squamous	medium	-0.195808	-0.300662	-0.152773
ACH-000866	NCIH1048	NCIH1048_LUNG	lung	SCLC	high	0.709018	0.423901	0.632581
ACH-000867	CHAGOK1	CHAGOK1_LUNG	lung	NSCLC	medium	-2.09163	-0.166883	-0.46923
ACH-000869	NCIH1568	NCIH1568_LUNG	lung	NSCLC	high	0.518492	0.43592	0.279252
ACH-000878	HCC15	HCC15_LUNG	lung	NSCLC	medium	0.622626	-0.109613	0.148136
ACH-000879	MFE296	MFE296_ENDOMETRIUM	uterus	endometrial_adenocarcinoma	medium	-0.433918	-0.0725666	-0.1406
ACH-000880	AGS	AGS_STOMACH	gastric	gastric_adenocarcinoma	medium	1.65552	-0.0810922	0
ACH-000881	MELJUSO	MELJUSO_SKIN	skin	melanoma	medium	-0.440284	-0.0577376	0.0815963
ACH-000882	IGR1	IGR1_SKIN	skin	melanoma	low	0.596827	-0.361091	-0.352905
ACH-000883	SW1783	SW1783_CENTRAL_NERVOUS_SYSTEM	central_nervous_system	glioma	high	0.656126	0.454344	0.43455
ACH-000886	NCIH2009	NCIH2009_LUNG	lung	NSCLC	low	0.119583	-0.275733	-0.65217
ACH-000888	NCIH1793	NCIH1793_LUNG	lung	NSCLC	medium	-0.679318	-0.124411	0.0586641
ACH-000890	SW1271	SW1271_LUNG	lung	SCLC	medium	0.525628	-0.229862	-0.375068
ACH-000895	CL34	CL34_LARGE_INTESTINE	colorectal	colorectal_adenocarcinoma	high	-0.11085	0.681283	1.86092
ACH-000898	SNU719	SNU719_STOMACH	gastric	gastric_adenocarcinoma	medium	-0.774584	-0.122097	0.207347
ACH-000899	WM88	WM88_SKIN	skin	melanoma	medium	1.50246	-0.264552	-0.168418
ACH-000900	NCIH23	NCIH23_LUNG	lung	NSCLC	low	1.47523	-0.529217	-0.51905
ACH-000909	JHUEM2	JHUEM2_ENDOMETRIUM	uterus	endometrial_adenocarcinoma	high	-0.26326	0.388903	0.502194
ACH-000910	MDAMB453	MDAMB453_BREAST	breast	breast_carcinoma	high	-0.228032	0.513588	0.861767
ACH-000911	NUGC3	NUGC3_STOMACH	gastric	gastric_adenocarcinoma	medium	1.03344	-0.229075	-0.471788
ACH-000912	NCIH2286	NCIH2286_LUNG	lung	SCLC	medium	0.574061	-0.149962	-0.0506151
ACH-000915	IPC298	IPC298_SKIN	skin	melanoma	high	-0.583954	0.335627	0.400339
ACH-000916	NCIH1573	NCIH1573_LUNG	lung	NSCLC	medium	0.761928	-0.0207045	0.134262
ACH-000917	TE4	TE4_OESOPHAGUS	esophagus	esophagus_squamous	medium	0.551101	0.0405923	-0.128979
ACH-000919	IM95	IM95_STOMACH	gastric	gastric_adenocarcinoma	medium	-2.03981	-0.0123464	-0.156653
ACH-000922	RCHACV	RCHACV_HAEMATOPOIETIC_AND_LYMPHOID_TISSUE	blood	ALL	high	-3.65159	0.757126	1.27176
ACH-000924	NCIH2172	NCIH2172_LUNG	lung	NSCLC	low	-1.20255	-0.335687	-0.439292
ACH-000925	DV90	DV90_LUNG	lung	NSCLC	high	-0.115178	0.531372	0.991547
ACH-000926	HT55	HT55_LARGE_INTESTINE	colorectal	colorectal_adenocarcinoma	medium	-0.215263	-0.0085844	-0.361483
ACH-000929	NCIH2110	NCIH2110_LUNG	lung	NSCLC	medium	-1.08235	0.323483	0.0706467
ACH-000932	SNU1	SNU1_STOMACH	gastric	gastric_adenocarcinoma	high	0.429012	0.324861	0.528899
ACH-000935	MDST8	MDST8_LARGE_INTESTINE	colorectal	colorectal_adenocarcinoma	medium	-1.12926	-0.113309	-0.322337
ACH-000938	NALM6	NALM6_HAEMATOPOIETIC_AND_LYMPHOID_TISSUE	blood	ALL	high	-1.1156	1.07732	0.800175
ACH-000943	RKO	RKO_LARGE_INTESTINE	colorectal	colorectal_adenocarcinoma	high	1.0862	0.3003	0.371784
ACH-000945	NCIH650	NCIH650_LUNG	lung	NSCLC	medium	-0.781434	-0.0793591	-0.279785
ACH-000946	HEC265	HEC265_ENDOMETRIUM	uterus	endometrial_adenocarcinoma	medium	0.128306	-0.011518	-0.330883
ACH-000954	HEC1A	HEC1A_ENDOMETRIUM	uterus	endometrial_adenocarcinoma	high	-0.263423	0.652617	0.387588
ACH-000956	22RV1	22RV1_PROSTATE	prostate	prostate_adenocarcinoma	medium	0.239291	0.591154	0.0167805
ACH-000957	LS180	LS180_LARGE_INTESTINE	colorectal	colorectal_adenocarcinoma	medium	-0.437345	-0.336226	-0.18304
ACH-000958	SW48	SW48_LARGE_INTESTINE	colorectal	colorectal_adenocarcinoma	medium	0.840448	-0.0340693	-0.405987
ACH-000960	REH	REH_HAEMATOPOIETIC_AND_LYMPHOID_TISSUE	blood	ALL	medium	-0.14644	-0.218655	-0.494878
ACH-000961	ISHIKAWAHERAKLIO02ER	ISHIKAWAHERAKLIO02ER_ENDOMETRIUM	uterus	endometrial_adenocarcinoma	medium	-0.31703	-0.23945	-0.524551
ACH-000963	CCK81	CCK81_LARGE_INTESTINE	colorectal	colorectal_adenocarcinoma	medium	-0.67962	0.00608654	0.232805
ACH-000966	IGROV1	IGROV1_OVARY	ovary	ovary_adenocarcinoma	medium	1.36137	0.0564105	0.108305
ACH-000967	SNUC2A	SNUC2A_LARGE_INTESTINE	colorectal	colorectal_adenocarcinoma	medium	-0.547936	0.0812271	0.00722408
ACH-000970	SNUC5	SNUC5_LARGE_INTESTINE	colorectal	colorectal_adenocarcinoma	medium	0.372754	-0.0520672	-0.455742
ACH-000971	HCT116	HCT116_LARGE_INTESTINE	colorectal	colorectal_adenocarcinoma	medium	0.571696	-0.221117	-0.389137
ACH-000974	SNGM	SNGM_ENDOMETRIUM	uterus	endometrial_adenocarcinoma	medium	0.292366	-0.164797	0.365266
ACH-000977	LNCAPCLONEFGC	LNCAPCLONEFGC_PROSTATE	prostate	prostate_adenocarcinoma	medium	-0.57081	-0.155004	-0.185555
ACH-000979	DU145	DU145_PROSTATE	prostate	prostate_adenocarcinoma	medium	0.710591	-0.126009	0.0150542
ACH-000980	NCIH1155	NCIH1155_LUNG	lung	NSCLC	medium	-0.711405	0.150199	0.153001
ACH-000984	HEC6	HEC6_ENDOMETRIUM	uterus	endometrial_adenocarcinoma	medium	0.568135	0.102057	-0.369188
ACH-000985	LS411N	LS411N_LARGE_INTESTINE	colorectal	colorectal_adenocarcinoma	medium	0.878022	-0.113869	-0.0641092
ACH-000986	HT115	HT115_LARGE_INTESTINE	colorectal	colorectal_adenocarcinoma	medium	0.081719	-0.105802	-0.396587
ACH-000987	MEWO	MEWO_SKIN	skin	melanoma	high	-0.662277	0.323543	0.309444
ACH-000988	MFE319	MFE319_ENDOMETRIUM	uterus	endometrial_adenocarcinoma	medium	0.311711	-0.711329	-0.247016
ACH-000990	HEC108	HEC108_ENDOMETRIUM	uterus	endometrial_adenocarcinoma	medium	1.20932	0.0963422	-0.477773
ACH-000994	HEC59	HEC59_ENDOMETRIUM	uterus	endometrial_adenocarcinoma	medium	-0.953715	-0.00418048	-0.0758813
ACH-000995	JURKAT	JURKAT_HAEMATOPOIETIC_AND_LYMPHOID_TISSUE	blood	ALL	medium	-0.775717	0.078903	0.265133
ACH-000996	HEC251	HEC251_ENDOMETRIUM	uterus	endometrial_adenocarcinoma	medium	0.535198	-0.117399	0.0676183
ACH-000997	HCT15	HCT15_LARGE_INTESTINE	colorectal	colorectal_adenocarcinoma	medium	-0.581904	0.386808	0.222617
ACH-001039	COLO205	COLO205_LARGE_INTESTINE	colorectal	colorectal_adenocarcinoma	medium	0.552078	-0.274083	-0.235206
ACH-001075	NCIH292	NCIH292_LUNG	lung	NSCLC	medium	1.53979	0.130682	-0.823836
ACH-001129	MONOMAC1	MONOMAC1_HAEMATOPOIETIC_AND_LYMPHOID_TISSUE	blood	AML	medium	3.17317	-0.23284	-0.78763
ACH-001171	PL45	PL45_PANCREAS	pancreas	exocrine	medium	0.481356	-0.165589	-0.0684216
ACH-001190	SKMEL2	SKMEL2_SKIN	skin	melanoma	medium	0.603201	-0.291783	-0.250348
ACH-001198	SNB19	SNB19_CENTRAL_NERVOUS_SYSTEM	central_nervous_system	glioma	medium	0.275441	-0.200259	-0.203962
ACH-001239	WM2664	WM2664_SKIN	skin	melanoma	high	-0.485752	0.304795	0.553978
ACH-001306	8305C	8305C_THYROID	thyroid	thyroid_carcinoma	medium	1.13919	-0.00437192	-0.0394004
ACH-001307	8505C	8505C_THYROID	thyroid	thyroid_carcinoma	medium	-1.12048	0.0340585	0.0283039
