# Supplementary material for: Cancer cell histone density links global histone acetylation, mitochondrial proteome and histone acetylase inhibitor sensitivity
Source: Commun Biol. 2022 Aug 27;5:882. doi: 10.1038/s42003-022-03846-3 (PMC9420116; doi:10.1038/s42003-022-03846-3)
Supplement: Supplementary file 5 — Supplementary Data 2 [file 42003_2022_3846_MOESM5_ESM.xlsx]

## Sheet: Supplementary Data 2
Supplementary Data 2. Significance analysis of proteins in histone-high vs. -low cells
HGNC symbol	Mean protein level in histone-high cell lines	Mean protein level in histone-low cell lines	Mean protein level in cell lines with normal histone density (medium)	Adjusted p-value (histone-high vs. histone-low)	Significance by adjusted p value (histone-high vs. histone-low)	Protein level difference (histone-high vs. histone-low)	Direction of significant protein level alteration (histone-high vs. histone-low)	Protein level difference in histone-high vs. histone-medium	Protein level difference in histone-medium vs. histone-low	Direction of significant protein level alteration including fold-change threshold in histone-high vs. histone-low	Direction of significant protein level alteration in histone-high vs. histone-low with proteome-wide nuclear index correction
ANK3	0.441482	-0.454181	-0.00506653	0.0494702	sig	0.895663	up	0.446548	0.449115	up	up
ARFGEF3	0.3421	-0.673085	0.101051	0.0248073	sig	1.01518	up	0.241049	0.774135	up	up
ARHGAP11A	0.628221	-0.055416	-0.0262276	0.0816773	sig	0.683637	up	0.654449	0.0291884	up	up
ARPC1A	0.267233	-0.267816	0.0383834	0.0705961	sig	0.535049	up	0.228849	0.306199	up	up
ARVCF	0.283122	-0.320829	0.0293289	0.0898962	sig	0.603951	up	0.253793	0.350158	up	up
C1orf198	0.0883427	-0.345918	0.0177711	0.0868113	sig	0.43426	up	0.0705716	0.363689	up	up
C5orf24	0.399907	-0.260964	-0.0347451	0.0815795	sig	0.660872	up	0.434652	0.226219	up	up
CALML3	0.511608	-0.398129	0.0595045	0.0745167	sig	0.909736	up	0.452103	0.457633	up	up
CBX5	0.39663	-0.350902	-0.0330359	0.0901963	sig	0.747532	up	0.429665	0.317866	up	up
CCP110	0.160829	-0.219241	-0.0489923	0.0265498	sig	0.38007	up	0.209821	0.170249	up	up
CDC42BPB	0.0805794	-0.375963	-0.0073453	0.0593439	sig	0.456542	up	0.0879247	0.368617	up	up
CDCA2	0.374638	-0.238651	0.0301777	0.0896205	sig	0.613289	up	0.344461	0.268828	up	up
CDCA5	0.400178	-0.172344	-0.0321005	0.0552987	sig	0.572522	up	0.432278	0.140243	up	up
CENPC	0.295351	-0.120738	-0.00811764	0.0512178	sig	0.41609	up	0.303469	0.112621	up	up
CENPN	0.425311	-0.164844	-0.0769254	0.030142	sig	0.590155	up	0.502236	0.087919	up	up
CENPQ	0.376999	-0.059436	-0.00100224	0.081484	sig	0.436435	up	0.378001	0.0584338	up	up
CENPU	0.265235	-0.118201	-0.0457641	0.0445243	sig	0.383436	up	0.310999	0.0724371	up	up
CHTOP	0.392582	-0.383359	-0.0247551	0	sig	0.775941	up	0.417338	0.358604	up	up
CIRBP	0.580612	-0.308732	-0.118185	0.00904824	sig	0.889344	up	0.698797	0.190547	up	up
CKAP2L	0.351093	-0.160518	0.000875102	0.056132	sig	0.511611	up	0.350218	0.161393	up	up
CLDN3	0.113784	-0.463865	0.219077	0.0896205	sig	0.577649	up	-0.105292	0.682942	up	up
CLDN7	0.58988	-0.915098	0.225487	0.0741493	sig	1.50498	up	0.364393	1.14059	up	up
CTNNBIP1	0.307915	-0.73856	0.035551	0.0755052	sig	1.04648	up	0.272364	0.774111	up	up
CYB5A	-0.11216	-0.685914	0.13898	0.0837871	sig	0.573755	up	-0.25114	0.824894	up	up
CYFIP2	0.232348	-0.157538	0.00662504	0.0600738	sig	0.389885	up	0.225723	0.164163	up	up
DENND2D	0.0259053	-0.727597	0.172365	0.0705961	sig	0.753502	up	-0.14646	0.899962	up	up
DLG3	0.144375	-0.7507	0.200816	0.047923	sig	0.895076	up	-0.056441	0.951517	up	up
DPYSL5	0.41931	-0.252271	-0.141675	0.0038455	sig	0.67158	up	0.560985	0.110596	up	up
DYNLL2	0.139404	-0.361827	0.0517757	0.0164196	sig	0.501231	up	0.0876282	0.413603	up	up
EBAG9	0.221538	-0.26908	0.032371	0.0626377	sig	0.490618	up	0.189168	0.301451	up	up
ELAPOR1	-0.0259882	-1.07902	-0.0658862	0.023132	sig	1.05303	up	0.0398979	1.01313	up	up
ELF2	0.340276	-0.163074	-0.0515713	0.0227285	sig	0.50335	up	0.391848	0.111503	up	up
ELMO3	0.436629	-0.649905	-0.0369395	0.0552987	sig	1.08653	up	0.473569	0.612965	up	up
ENO2	0.123686	-0.755724	-0.0543015	0.0534412	sig	0.879409	up	0.177987	0.701422	up	up
EPCAM	0.573877	-0.576103	0.0570823	0.0674356	sig	1.14998	up	0.516794	0.633185	up	up
ESRP1	0.111001	-0.561964	0.0674084	0.0727096	sig	0.672965	up	0.0435925	0.629372	up	up
ESRP2	0.182494	-0.808559	0.137307	0.041543	sig	0.991053	up	0.0451871	0.945865	up	up
FAM111B	0.364372	-0.564303	0.0912082	0.00673683	sig	0.928675	up	0.273164	0.655512	up	up
GAR1	0.213935	-0.254745	-0.0254241	0.0896205	sig	0.468679	up	0.239359	0.22932	up	up
GLRX5	0.226241	-0.270983	0.0165329	0.0925769	sig	0.497224	up	0.209708	0.287516	up	up
GNG10	0.326317	-0.350883	0.0399212	0.0600738	sig	0.6772	up	0.286396	0.390804	up	up
GSTT2	0.253359	-0.644416	-0.204354	0.0293763	sig	0.897776	up	0.457713	0.440063	up	up
H1.0	0.443737	-0.481739	-0.0907327	0.0167778	sig	0.925476	up	0.53447	0.391007	up	up
H1.10	0.826892	-0.61734	-0.0680271	0	sig	1.44423	up	0.894919	0.549313	up	up
H1.2	0.676874	-0.617807	-0.0242615	0	sig	1.29468	up	0.701135	0.593545	up	up
H1.3	0.613347	-0.474967	-0.0633434	0	sig	1.08831	up	0.67669	0.411624	up	up
H1.4	0.653795	-0.672301	-2.2918e-05	0.000558862	sig	1.3261	up	0.653818	0.672278	up	up
H1.5	0.692512	-0.247446	-0.00618134	0	sig	0.939959	up	0.698694	0.241265	up	up
H2A type 2-A	0.485592	-0.310482	-0.0783264	0.00190013	sig	0.796074	up	0.563918	0.232156	up	up
H2A type 2-B	0.816036	-0.453416	-0.0563129	0	sig	1.26945	up	0.872349	0.397103	up	up
H2A.V	0.515895	-0.345926	-0.0432457	0	sig	0.861821	up	0.559141	0.30268	up	up
H2A.x	0.674578	-0.462825	-0.0959845	0	sig	1.1374	up	0.770563	0.36684	up	up
H2B type 1-A	0.526956	-0.280426	-0.0650272	0	sig	0.807382	up	0.591983	0.215398	up	up
H2B type 1-J	0.531033	-0.283377	-0.0803294	0	sig	0.81441	up	0.611363	0.203048	up	up
H2B type 1-M	0.496995	-0.493474	-0.0930306	0	sig	0.99047	up	0.590026	0.400443	up	up
H3.3	0.574196	-0.425963	-0.00884435	0.0118758	sig	1.00016	up	0.58304	0.417118	up	up
HID1	0.507041	-1.11919	0.0761387	0.0110841	sig	1.62623	up	0.430902	1.19533	up	up
HMGB1	0.431594	-0.272067	0.0199004	0.0375708	sig	0.703661	up	0.411694	0.291968	up	up
HMGB2	0.663271	-0.317445	-0.0677761	0.0038455	sig	0.980716	up	0.731048	0.249669	up	up
HMGB3	0.303882	-0.491194	0.0462558	0.0541473	sig	0.795076	up	0.257626	0.53745	up	up
HMGN2	0.537527	-0.311384	-0.125892	0.00678618	sig	0.848911	up	0.663419	0.185492	up	up
HNRNPUL1	0.227466	-0.196688	0.00582598	0.0617026	sig	0.424154	up	0.22164	0.202514	up	up
HP1BP3	0.327668	-0.174391	-0.042323	0.0733836	sig	0.502059	up	0.369991	0.132068	up	up
JPT2	0.246723	-0.426352	0.0728919	0.0248073	sig	0.673075	up	0.173831	0.499244	up	up
KDM2A	0.267444	-0.245933	-0.0385152	0.0920323	sig	0.513377	up	0.305959	0.207418	up	up
KIF22	0.349132	-0.0941978	-0.0167466	0.0965352	sig	0.44333	up	0.365879	0.0774513	up	up
KMT5C	0.345274	-0.259479	-0.0367318	0.0839132	sig	0.604753	up	0.382006	0.222747	up	up
LHPP	0.18765	-0.465609	0.054634	0.0347661	sig	0.65326	up	0.133017	0.520243	up	up
LLGL2	0.212735	-0.50644	0.0523441	0.0445243	sig	0.719175	up	0.160391	0.558784	up	up
MAPK13	0.227715	-0.992794	0.199185	0.0206921	sig	1.22051	up	0.0285295	1.19198	up	up
MBD1	0.277462	-0.169705	0.0163989	0.0388962	sig	0.447167	up	0.261063	0.186104	up	up
MBD2	0.257843	-0.140924	0.0179156	0.0243244	sig	0.398767	up	0.239928	0.158839	up	up
MDP1	0.469296	-0.117673	-0.0559739	0.0806726	sig	0.586969	up	0.52527	0.0616987	up	up
MEF2A	0.415283	-0.29179	0.0021502	0.0340938	sig	0.707073	up	0.413133	0.29394	up	up
MYO5B	-0.0808709	-0.670125	-0.084948	0.0741493	sig	0.589254	up	0.00407711	0.585177	up	up
MYO5C	-0.0261716	-0.543867	0.010855	0.0596098	sig	0.517696	up	-0.0370267	0.554723	up	up
MYO6	0.387074	-0.743208	0.121933	0.0304133	sig	1.13028	up	0.26514	0.865141	up	up
NBEA	0.156326	-0.401824	0.0598216	0.0901518	sig	0.558151	up	0.0965044	0.461646	up	up
NUMA1	0.370522	-0.325229	-0.0311721	0.0171404	sig	0.695751	up	0.401694	0.294057	up	up
OARD1	0.0428329	-0.439239	0.0391033	0.0609388	sig	0.482071	up	0.00372957	0.478342	up	up
PAK6	0.373356	-0.656254	0.0309593	0.00190013	sig	1.02961	up	0.342397	0.687214	up	up
PARP1	0.352741	-0.129574	-0.0238034	0.01594	sig	0.482315	up	0.376545	0.105771	up	up
PELI2	0.482753	-0.291004	0.0669121	0.0880023	sig	0.773758	up	0.415841	0.357917	up	up
PPP1R13B	0.290231	-0.138586	0.0100125	0.0815795	sig	0.428818	up	0.280219	0.148599	up	up
PRDX2	0.253549	-0.456352	0.076732	0.0949065	sig	0.709901	up	0.176817	0.533084	up	up
PRR15	0.0228213	-1.08233	0.263078	0.0720086	sig	1.10516	up	-0.240256	1.34541	up	up
PRSS23	0.290455	-0.331818	-0.068584	0.084212	sig	0.622273	up	0.359039	0.263234	up	up
PWWP2A	0.173555	-0.225492	-0.0271854	0.0815795	sig	0.399047	up	0.200741	0.198306	up	up
PYM1	0.30078	-0.281733	0.0358686	0.0277519	sig	0.582513	up	0.264911	0.317602	up	up
RAB1C	0.221628	-0.348165	0.0431782	0.0375708	sig	0.569793	up	0.178449	0.391343	up	up
RELCH	0.0532996	-0.352915	0.0301514	0.066601	sig	0.406214	up	0.0231482	0.383066	up	up
RFX2	0.267349	-0.174553	0.0378796	0.0736858	sig	0.441902	up	0.22947	0.212433	up	up
RMI2	0.256613	-0.126349	0.0341742	0.0596098	sig	0.382963	up	0.222439	0.160523	up	up
RPL14	0.253379	-0.13205	-0.0142173	0.0473094	sig	0.385428	up	0.267596	0.117832	up	up
RTN3	0.218067	-0.240907	0.00693949	0.0421758	sig	0.458973	up	0.211127	0.247846	up	up
SAPCD2	0.457357	-0.540551	-0.0590596	0.0196923	sig	0.997908	up	0.516417	0.481492	up	up
SC5D	0.084304	-0.453154	-0.00527685	0.0230928	sig	0.537458	up	0.0895808	0.447877	up	up
SELENOH	0.39515	-0.247168	-0.0350649	0.0523763	sig	0.642318	up	0.430215	0.212103	up	up
SLC35A3	0.0362709	-0.481459	0.0454793	0.0104787	sig	0.51773	up	-0.00920845	0.526939	up	up
SMARCA5	0.329977	-0.0890968	-0.0500226	0.0967002	sig	0.419074	up	0.379999	0.0390743	up	up
SPINT2	0.164374	-0.870293	0.140952	0.0473879	sig	1.03467	up	0.0234222	1.01125	up	up
SS18L1	0.105843	-0.411824	0.0471843	0.0230928	sig	0.517667	up	0.0586582	0.459008	up	up
STAG1	0.42379	-0.184122	0.00849757	0.0436342	sig	0.607912	up	0.415292	0.192619	up	up
STARD10	0.115204	-0.760702	-0.0571083	0.0546836	sig	0.875906	up	0.172312	0.703594	up	up
STMN1	0.362033	-0.269348	-0.0809326	0.0793922	sig	0.63138	up	0.442965	0.188415	up	up
SYNE2	0.346208	-0.434615	-0.0440764	0.00375026	sig	0.780823	up	0.390285	0.390538	up	up
TAPT1	0.236186	-0.215382	-0.000989785	0.0833061	sig	0.451568	up	0.237176	0.214392	up	up
THYN1	0.356813	-0.23562	-0.0192945	0.083025	sig	0.592433	up	0.376107	0.216325	up	up
TMPO	0.477379	-0.157154	-0.0165281	0.0015001	sig	0.634533	up	0.493907	0.140626	up	up
TSTD1	0.287727	-0.375921	0.00308616	0.0741493	sig	0.663648	up	0.284641	0.379007	up	up
TTC9	0.337745	-0.448063	0.141233	0.0967002	sig	0.785808	up	0.196512	0.589296	up	up
UBXN7	0.32823	-0.164391	0.0165308	0.0901963	sig	0.492621	up	0.311699	0.180922	up	up
VEZF1	0.251048	-0.222654	-0.0290748	0.0163912	sig	0.473702	up	0.280123	0.19358	up	up
VRK1	0.30011	-0.149135	-0.00138926	0.041543	sig	0.449245	up	0.301499	0.147745	up	up
XIRP1	0.378127	-0.228211	-0.0710233	0.0461235	sig	0.606339	up	0.449151	0.157188	up	up
ZNF184	0.385206	-0.123501	-0.0950486	0.0925769	sig	0.508707	up	0.480255	0.0284525	up	up
ZNF385A	0.225688	-0.241283	0.0401159	0.0281318	sig	0.466972	up	0.185573	0.281399	up	up
ZNF48	0.707282	-0.0706752	-0.0439785	0.0510706	sig	0.777957	up	0.751261	0.0266967	up	up
ZNF580	0.450909	-0.43222	0.0536589	0.0523923	sig	0.883129	up	0.39725	0.485879	up	up
ZNF629	0.444302	-0.070391	-0.114129	0.0797211	sig	0.514693	up	0.558431	-0.0437379	up	up
ZNF646	0.425646	-0.0637829	-0.0379842	0.0715762	sig	0.489429	up	0.46363	0.0257987	up	up
ZNF706	0.250308	-0.230724	-0.0317587	0.083025	sig	0.481032	up	0.282067	0.198965	up	up
macroH2A1	0.302944	-0.337297	0.0295999	0.0311286	sig	0.640241	up	0.273344	0.366897	up	up
AATF	-0.312407	0.186901	-0.00821525	0.044521	sig	-0.499308	down	-0.304192	-0.195117	down	down
ABCF2	-0.280188	0.113345	-0.0164101	0.0819776	sig	-0.393533	down	-0.263778	-0.129755	down	down
ACOT9	-0.164133	0.379605	0.0284265	0.0460722	sig	-0.543738	down	-0.19256	-0.351179	down	down
ADA	-0.552355	0.528225	-0.0240865	0.030142	sig	-1.08058	down	-0.528269	-0.552311	down	down
AGPS	-0.14921	0.395819	0.0817042	0.0190013	sig	-0.545029	down	-0.230915	-0.314114	down	down
AIFM1	-0.423769	0.217985	-0.00778486	0.0246883	sig	-0.641755	down	-0.415984	-0.22577	down	down
AKR1B1	-0.507557	0.353531	-0.00858562	0.00760052	sig	-0.861088	down	-0.498972	-0.362116	down	down
AKT1S1	-0.398671	0.0551137	-0.00904684	0.0821366	sig	-0.453785	down	-0.389624	-0.0641605	down	down
ALAS1	-0.218674	0.229587	-0.0204587	0.0107507	sig	-0.448261	down	-0.198215	-0.250046	down	down
ANKRD30A	-0.149313	0.253413	0.0418942	0.0896205	sig	-0.402725	down	-0.191207	-0.211518	down	down
ANKRD52	-0.47111	0.104317	-0.00872735	0.0944889	sig	-0.575427	down	-0.462383	-0.113044	down	down
ANXA6	-0.488216	0.56934	0.0981487	0.0839132	sig	-1.05756	down	-0.586365	-0.471191	down	down
APOL2	-0.467204	0.503804	-0.0919349	0.00375026	sig	-0.971008	down	-0.375269	-0.595739	down	down
ARHGEF40	-0.258589	0.216712	-0.0189823	0.0539154	sig	-0.475301	down	-0.239607	-0.235694	down	down
ARMCX3	-0.174846	0.395341	0.0130269	0.0925769	sig	-0.570187	down	-0.187873	-0.382314	down	down
ARSA	-0.269366	0.170931	-0.0665746	0.0642706	sig	-0.440297	down	-0.202792	-0.237505	down	down
ATG13	-0.161565	0.354479	-0.00136174	0.0134886	sig	-0.516043	down	-0.160203	-0.35584	down	down
B4GALT5	-0.35341	0.326981	0.00590559	0.0552987	sig	-0.680392	down	-0.359316	-0.321076	down	down
BAG2	-0.281381	0.560013	0.00466505	0.0541473	sig	-0.841394	down	-0.286046	-0.555348	down	down
BAK1	-0.190504	0.255555	-0.0224403	0.0982749	sig	-0.446059	down	-0.168064	-0.277995	down	down
BCL2L13	-0.571324	0.0418453	0.0691485	0.00464926	sig	-0.613169	down	-0.640473	0.0273033	down	down
BICD1	-0.245743	0.236614	0.0286892	0.0107507	sig	-0.482357	down	-0.274433	-0.207924	down	down
BICD2	-0.168021	0.241022	0.0168843	0.00484347	sig	-0.409042	down	-0.184905	-0.224137	down	down
BOP1	-0.202802	0.211164	-0.0407864	0.0324879	sig	-0.413966	down	-0.162016	-0.25195	down	down
C1QBP	-0.348149	0.313871	-0.0383555	0.008428	sig	-0.662019	down	-0.309793	-0.352226	down	down
CACHD1	-0.189191	0.525603	0.00486091	0.0507313	sig	-0.714794	down	-0.194052	-0.520742	down	down
CALU	-0.468462	0.364092	-0.0469676	0.00475033	sig	-0.832554	down	-0.421494	-0.41106	down	down
CCDC51	-0.338798	0.171129	0.0260396	0.0230928	sig	-0.509927	down	-0.364838	-0.145089	down	down
CCDC88A	-0.124118	0.321323	-0.0285752	0.0639409	sig	-0.445441	down	-0.0955426	-0.349898	down	down
CCDC91	-0.270897	0.18217	0.0151984	0.0833061	sig	-0.453067	down	-0.286095	-0.166972	down	down
CCDC9B	-0.53193	0.190778	0.0567286	0.0206828	sig	-0.722707	down	-0.588658	-0.134049	down	down
CCPG1	-0.215751	0.169617	-0.0501886	0.0901963	sig	-0.385368	down	-0.165562	-0.219805	down	down
CD44	-0.82177	0.591228	0.224844	0.0196923	sig	-1.413	down	-1.04661	-0.366384	down	down
CDC123	-0.293433	0.36942	0.055121	0.0110841	sig	-0.662852	down	-0.348554	-0.314299	down	down
CDK5RAP1	-0.192919	0.224279	-0.0180896	0.0107507	sig	-0.417199	down	-0.17483	-0.242369	down	down
CDKL5	-0.398895	0.169415	0.0262357	0.0432808	sig	-0.56831	down	-0.42513	-0.14318	down	down
CEBPD	-0.530735	0.37151	-0.08386	0.0819776	sig	-0.902245	down	-0.446875	-0.45537	down	down
CEP20	-0.372095	0.0343185	0.0418052	0.0175903	sig	-0.406414	down	-0.4139	0.00748671	down	down
CEP63	-0.18113	0.31204	-0.0139209	0.047923	sig	-0.493169	down	-0.167209	-0.325961	down	down
CERS1	-0.455184	0.486909	-0.0206316	0.0545809	sig	-0.942093	down	-0.434552	-0.507541	down	down
CHCHD3	-0.188585	0.293761	-0.0418019	0.0552987	sig	-0.482346	down	-0.146783	-0.335563	down	down
CHCHD4	-0.582332	0.214066	0.102178	0.00375026	sig	-0.796398	down	-0.684511	-0.111888	down	down
CLPX	-0.101	0.284235	-0.0241724	0.0234441	sig	-0.385236	down	-0.076828	-0.308408	down	down
CMTM3	-0.123144	0.457788	0.021597	0.085378	sig	-0.580932	down	-0.144741	-0.436191	down	down
CNP	-0.221309	0.271509	-0.0415539	0.0601972	sig	-0.492818	down	-0.179755	-0.313063	down	down
CNTNAP1	-0.107245	0.791543	-0.171469	0.0819776	sig	-0.898788	down	0.0642249	-0.963012	down	down
COL6A1	-0.430015	0.520808	-0.237401	0.00760052	sig	-0.950822	down	-0.192613	-0.758209	down	down
COLGALT1	-0.321763	0.356363	-0.0422029	0.0104787	sig	-0.678126	down	-0.279561	-0.398566	down	down
COX11	-0.324474	0.374297	-0.0406138	0.0484913	sig	-0.698772	down	-0.283861	-0.414911	down	down
CRCP	-0.297863	0.251374	-0.0247606	0.0694765	sig	-0.549237	down	-0.273102	-0.276135	down	down
CRTAP	-0.0576786	0.398177	-0.0290453	0.041543	sig	-0.455856	down	-0.0286333	-0.427222	down	down
CTSA	-0.240066	0.220518	-0.0393283	0.0436342	sig	-0.460584	down	-0.200738	-0.259846	down	down
CTSL	-0.5163	0.464408	-0.0736222	0.0523923	sig	-0.980708	down	-0.442678	-0.53803	down	down
DAB2	-0.553367	0.389721	-0.0590271	0.0742019	sig	-0.943088	down	-0.49434	-0.448748	down	down
DCAF6	-0.254493	0.315667	-0.0393342	0.00760052	sig	-0.57016	down	-0.215159	-0.355001	down	down
DCAF8	-0.392228	0.205215	0.043932	0	sig	-0.597443	down	-0.43616	-0.161283	down	down
DCBLD2	-0.334198	0.295748	0.0312772	0.0206828	sig	-0.629946	down	-0.365475	-0.264471	down	down
DLD	-0.33597	0.152329	0.00392185	0.0182705	sig	-0.488299	down	-0.339892	-0.148408	down	down
DNAAF5	-0.292547	0.213152	-0.0153531	0.0845669	sig	-0.505699	down	-0.277194	-0.228505	down	down
DNAJB6	-0.248021	0.183683	-0.000706909	0.064011	sig	-0.431704	down	-0.247314	-0.18439	down	down
ECHDC1	-0.157241	0.339736	0.0579518	0.0675234	sig	-0.496977	down	-0.215193	-0.281784	down	down
EIF5A2	-0.487447	0.366804	-0.0206576	0.0583737	sig	-0.854251	down	-0.466789	-0.387462	down	down
ELAC2	-0.178312	0.368778	0.0173821	0.00165229	sig	-0.54709	down	-0.195694	-0.351396	down	down
EMP3	-0.911753	0.687371	0.0480165	0.0214763	sig	-1.59912	down	-0.95977	-0.639354	down	down
EPDR1	-0.418265	0.884938	0.0284459	0.00316689	sig	-1.3032	down	-0.446711	-0.856492	down	down
ERAL1	-0.284163	0.13735	0.0161387	0.0655521	sig	-0.421513	down	-0.300302	-0.121211	down	down
EXOG	-0.335892	0.249426	0.0667561	0.0206921	sig	-0.585317	down	-0.402648	-0.182669	down	down
FAHD2B	-0.302012	0.34808	-0.0816302	0.0755052	sig	-0.650091	down	-0.220381	-0.42971	down	down
FAM210A	-0.337703	0.259868	0.0199731	0.0196923	sig	-0.597572	down	-0.357676	-0.239895	down	down
FAM50A	-0.32233	0.257971	-0.00455674	0.0581217	sig	-0.580301	down	-0.317773	-0.262528	down	down
FEZ2	-0.352048	0.255135	0.0397411	0.0445243	sig	-0.607183	down	-0.391789	-0.215394	down	down
FGF2	-0.429678	0.659187	-0.0405575	0.0557634	sig	-1.08886	down	-0.38912	-0.699744	down	down
FILIP1	-0.675923	0.409221	-0.15989	0.0806726	sig	-1.08514	down	-0.516032	-0.569111	down	down
FKBP14	-0.295904	0.606358	-0.133288	0.0367459	sig	-0.902262	down	-0.162616	-0.739646	down	down
FKBP9	-0.149916	0.464476	-0.055682	0.0674356	sig	-0.614392	down	-0.0942343	-0.520158	down	down
FMNL1	-0.424865	0.587494	-0.11818	0.00566385	sig	-1.01236	down	-0.306685	-0.705674	down	down
FNBP1	-0.405928	0.316753	0.0974579	0.0206828	sig	-0.722681	down	-0.503386	-0.219295	down	down
FNDC3B	-0.428236	0.441979	0.0416693	0.0440368	sig	-0.870215	down	-0.469905	-0.40031	down	down
FOSL2	-0.363082	0.213812	0.017394	0.0773778	sig	-0.576895	down	-0.380476	-0.196418	down	down
FTL	-0.547007	0.535647	-0.143508	0.0473094	sig	-1.08265	down	-0.403499	-0.679154	down	down
GCC2	-0.230945	0.161391	-0.00244199	0.0222695	sig	-0.392335	down	-0.228503	-0.163833	down	down
GFPT2	-0.71978	-0.038848	-0.158398	0.0824812	sig	-0.680932	down	-0.561382	-0.11955	down	down
GIPC1	-0.345921	0.0844624	0.0685079	0.0445243	sig	-0.430384	down	-0.414429	-0.0159544	down	down
GNB4	-0.110638	0.299011	-0.0371177	0.0993497	sig	-0.409649	down	-0.0735205	-0.336129	down	down
GNL3L	-0.244238	0.35032	-0.0415708	0.0375708	sig	-0.594558	down	-0.202667	-0.39189	down	down
GOLGA1	-0.133243	0.265528	-0.0498734	0.0593219	sig	-0.398771	down	-0.0833692	-0.315402	down	down
GOPC	-0.293893	0.261659	0.0155727	0.00271447	sig	-0.555552	down	-0.309465	-0.246086	down	down
GPATCH4	-0.201669	0.267175	0.000555359	0.0493433	sig	-0.468844	down	-0.202224	-0.26662	down	down
GSN	-0.500194	0.156995	-0.0586617	0.0885712	sig	-0.657188	down	-0.441532	-0.215656	down	down
GSTK1	-0.630208	-0.0453561	0.0573756	0.0629896	sig	-0.584852	down	-0.687584	0.102732	down	down
GULP1	-0.217999	0.276866	0.0334313	0.0963119	sig	-0.494865	down	-0.25143	-0.243435	down	down
HADHA	-0.261184	0.276483	-0.00561197	0.034765	sig	-0.537667	down	-0.255572	-0.282094	down	down
HADHB	-0.165458	0.330307	0.0157796	0.0568258	sig	-0.495765	down	-0.181238	-0.314528	down	down
HARS1	-0.31992	0.30145	0.065012	0.0219128	sig	-0.621371	down	-0.384932	-0.236438	down	down
HCCS	-0.18666	0.32628	0.0175683	0.0627248	sig	-0.512941	down	-0.204229	-0.308712	down	down
HIBCH	-0.189266	0.191811	-0.0494803	0.0521129	sig	-0.381078	down	-0.139786	-0.241292	down	down
HMOX1	-0.541277	0.0342861	-0.0453379	0.037719	sig	-0.575563	down	-0.495939	-0.079624	down	down
HMOX2	-0.307332	0.24044	0.0929633	0.0167778	sig	-0.547771	down	-0.400295	-0.147476	down	down
HPCAL1	-0.500772	0.233798	0.0814462	0.0537697	sig	-0.73457	down	-0.582218	-0.152352	down	down
HSPA13	-0.27119	0.141395	0.0565808	0.0730854	sig	-0.412584	down	-0.327771	-0.0848137	down	down
HSPA4	-0.204084	0.355485	0.0809388	0.000558862	sig	-0.559569	down	-0.285022	-0.274546	down	down
HSPB8	-0.535344	0.686987	0.0547956	0.0702303	sig	-1.22233	down	-0.590139	-0.632191	down	down
IFFO2	-0.279325	0.145024	0.189198	0.0833061	sig	-0.42435	down	-0.468524	0.0441741	down	down
IGF2BP2	-0.199424	0.39787	0.037309	0.0797211	sig	-0.597294	down	-0.236733	-0.360561	down	down
IGF2BP3	-0.0476901	0.504881	0.101282	0.0445243	sig	-0.552572	down	-0.148972	-0.4036	down	down
IGF2R	-0.234382	0.373439	-0.0118102	0.0609036	sig	-0.607821	down	-0.222572	-0.385249	down	down
IKBIP	-0.468503	0.61106	0.0229703	0.0107507	sig	-1.07956	down	-0.491473	-0.58809	down	down
IL6ST	-0.440706	0.246789	0.0356529	0.0596098	sig	-0.687494	down	-0.476358	-0.211136	down	down
IMMT	-0.243414	0.283021	-0.0061721	0.0153128	sig	-0.526434	down	-0.237241	-0.289193	down	down
ITGA5	-0.42358	0.383365	-0.138798	0.0375751	sig	-0.806945	down	-0.284782	-0.522163	down	down
KATNAL1	-0.222984	0.384406	-0.00928576	0.0979755	sig	-0.607389	down	-0.213698	-0.393691	down	down
KIF3C	-0.264081	0.166936	0.0231204	0.0445243	sig	-0.431017	down	-0.287201	-0.143816	down	down
KIRREL1	-0.213805	0.39501	0.131049	0.0540908	sig	-0.608815	down	-0.344854	-0.263961	down	down
L3HYPDH	-0.647423	0.200823	-0.0654088	0.021828	sig	-0.848246	down	-0.582015	-0.266231	down	down
LAMA1	-0.45629	0.262474	-0.0380963	0.0107507	sig	-0.718765	down	-0.418194	-0.300571	down	down
LAMC1	-0.307998	0.531993	-0.146478	0.0436342	sig	-0.839991	down	-0.161519	-0.678472	down	down
LARP6	-0.402563	0.199074	0.0630438	0.0861065	sig	-0.601636	down	-0.465606	-0.13603	down	down
LGALS1	-0.578418	0.745101	-0.00598533	0.0224156	sig	-1.32352	down	-0.572432	-0.751086	down	down
LPIN1	-0.254258	0.240712	-0.0587793	0.0596098	sig	-0.494971	down	-0.195479	-0.299491	down	down
LRPAP1	-0.0863369	0.447177	-0.087897	0.0806726	sig	-0.533513	down	0.00156009	-0.535073	down	down
LSM10	-0.211217	0.254841	-0.0370527	0.0323462	sig	-0.466059	down	-0.174165	-0.291894	down	down
LZTS1	-0.082213	0.464571	-0.205234	0.081484	sig	-0.546784	down	0.123021	-0.669805	down	down
MAIP1	-0.20745	0.213618	0.0141972	0.0720086	sig	-0.421067	down	-0.221647	-0.19942	down	down
MAN2B1	-0.0978988	0.405884	-0.116727	0.055638	sig	-0.503783	down	0.0188279	-0.522611	down	down
MAP7D3	-0.232228	0.344406	-0.00488093	0.0375708	sig	-0.576634	down	-0.227347	-0.349287	down	down
MFSD12	-0.142264	0.499213	-0.0719842	0.0540908	sig	-0.641477	down	-0.0702802	-0.571197	down	down
MIB1	-0.21942	0.17158	-0.000991039	0.00165229	sig	-0.391	down	-0.218429	-0.172571	down	down
MICA	-0.859266	0.577248	-0.00849088	0.0256845	sig	-1.43651	down	-0.850776	-0.585739	down	down
MIPOL1	-0.417684	0.131441	-0.0710339	0.0530253	sig	-0.549125	down	-0.34665	-0.202474	down	down
MPP6	-0.151838	0.371466	-0.0374796	0.0833061	sig	-0.523305	down	-0.114359	-0.408946	down	down
MPV17	-0.112699	0.596254	-0.0266781	0.0839132	sig	-0.708953	down	-0.0860213	-0.622932	down	down
MRPS22	-0.148381	0.242121	-0.0284948	0.0540908	sig	-0.390502	down	-0.119886	-0.270616	down	down
MRPS23	-0.295173	0.231008	-0.00170906	0.0375708	sig	-0.526181	down	-0.293464	-0.232717	down	down
MSN	-0.17941	0.335042	0.0430814	0.0967002	sig	-0.514453	down	-0.222492	-0.291961	down	down
MSRB3	-0.411674	0.958129	-0.0641996	0.0365213	sig	-1.3698	down	-0.347474	-1.02233	down	down
MTIF2	-0.162003	0.355426	-0.016359	0.022744	sig	-0.517429	down	-0.145644	-0.371785	down	down
MTX2	-0.176557	0.212541	-0.00544614	0.034765	sig	-0.389098	down	-0.171111	-0.217988	down	down
MXRA7	-0.645139	0.285403	0.116015	0.0967002	sig	-0.930542	down	-0.761154	-0.169388	down	down
MYADM	-0.347242	0.408213	-0.0130518	0.0702303	sig	-0.755456	down	-0.334191	-0.421265	down	down
MYH3	-0.253577	0.777611	0.144156	0.0671524	sig	-1.03119	down	-0.397734	-0.633455	down	down
NAGPA	-0.268622	0.163189	0.0295505	0.0806726	sig	-0.431811	down	-0.298173	-0.133639	down	down
NDUFA11	-0.196406	0.219679	-0.00970357	0.0224156	sig	-0.416086	down	-0.186703	-0.229383	down	down
NEFH	-0.784962	0.874158	-0.183176	0.0173532	sig	-1.65912	down	-0.601787	-1.05733	down	down
NEFL	-0.1097	0.404725	-0.144842	0.0180699	sig	-0.514425	down	0.0351426	-0.549568	down	down
NOCT	-0.570632	0.260137	0.0578247	0.00165229	sig	-0.830768	down	-0.628456	-0.202312	down	down
NPM3	-0.401823	0.347378	0.041106	0.0015001	sig	-0.749202	down	-0.442929	-0.306272	down	down
NRP2	-0.481183	0.399176	-0.214607	0.00700048	sig	-0.880358	down	-0.266575	-0.613783	down	down
NSUN2	-0.409959	0.0826399	0.0378936	0.0596098	sig	-0.492598	down	-0.447852	-0.0447463	down	down
NUDT19	-0.396452	0.147768	0.0704925	0.0175903	sig	-0.54422	down	-0.466945	-0.0772755	down	down
NUMBL	-0.286741	0.535106	-0.0201551	0.0596098	sig	-0.821848	down	-0.266586	-0.555261	down	down
OFD1	-0.202431	0.283584	-0.0302251	0	sig	-0.486015	down	-0.172206	-0.31381	down	down
OSGEPL1	-0.2181	0.292011	-0.02944	0.0896205	sig	-0.510112	down	-0.18866	-0.321451	down	down
OSTM1	-0.297988	0.420972	-0.00430734	0.0182705	sig	-0.71896	down	-0.29368	-0.425279	down	down
OXNAD1	-0.270076	0.173958	0.0332929	0.0583737	sig	-0.444033	down	-0.303368	-0.140665	down	down
P3H1	-0.285072	0.475727	-0.0297893	0.0375708	sig	-0.760799	down	-0.255282	-0.505517	down	down
P4HA2	-0.203822	0.424731	-0.088674	0.0819776	sig	-0.628553	down	-0.115148	-0.513405	down	down
PDCL3	-0.382287	0.335199	0.0161262	0.00464476	sig	-0.717485	down	-0.398413	-0.319072	down	down
PDE3B	-0.347614	0.576614	-0.239347	0.0846255	sig	-0.924228	down	-0.108267	-0.815961	down	down
PDP1	-0.35687	0.0531114	0.0770404	0.0445243	sig	-0.409981	down	-0.43391	0.023929	down	down
PEX5	-0.303087	0.110543	-0.00295512	0.0562846	sig	-0.41363	down	-0.300132	-0.113498	down	down
PIK3R3	-0.531016	0.00317388	0.101766	0.0819306	sig	-0.53419	down	-0.632782	0.0985921	down	down
PLAT	-0.554113	0.326328	-0.318669	0.0398101	sig	-0.880441	down	-0.235444	-0.644997	down	down
PLEKHB2	-0.390868	0.0533319	0.01878	0.0901518	sig	-0.4442	down	-0.409648	-0.034552	down	down
PLOD1	-0.251542	0.503896	0.00497772	0.0289176	sig	-0.755438	down	-0.25652	-0.498918	down	down
PLOD3	-0.271186	0.383889	-0.119051	0.0493433	sig	-0.655074	down	-0.152135	-0.50294	down	down
PLPP1	-0.402215	0.346144	-0.0171087	0.0552987	sig	-0.748359	down	-0.385106	-0.363253	down	down
PMPCA	-0.344461	0.136556	0.00383759	0.0901963	sig	-0.481017	down	-0.348299	-0.132718	down	down
PNPT1	-0.15384	0.329759	-0.062044	0.00219246	sig	-0.483599	down	-0.0917961	-0.391803	down	down
POFUT1	-0.233558	0.239322	-0.0140098	0.0541473	sig	-0.472881	down	-0.219548	-0.253332	down	down
POLDIP2	-0.260823	0.154329	0.023959	0.00165229	sig	-0.415152	down	-0.284782	-0.130371	down	down
POLR2L	-0.203263	0.199926	-0.0151263	0.00650971	sig	-0.40319	down	-0.188137	-0.215052	down	down
PON2	-0.421684	0.167155	0.0476071	0.064913	sig	-0.58884	down	-0.469292	-0.119548	down	down
PPFIBP1	-0.285948	0.118183	-0.0919454	0.0548858	sig	-0.404131	down	-0.194003	-0.210129	down	down
PPOX	-0.297354	0.146315	0.0300232	0.0949401	sig	-0.443668	down	-0.327377	-0.116292	down	down
PRELID3B	-0.314373	0.112001	-0.0180936	0.00375026	sig	-0.426374	down	-0.29628	-0.130095	down	down
PROCR	-0.60592	0.362856	0.128181	0.0839132	sig	-0.968776	down	-0.734101	-0.234674	down	down
PRPH	-0.54455	0.331457	-0.247961	0.0215348	sig	-0.876007	down	-0.296589	-0.579418	down	down
PSMA4	-0.244152	0.14494	-0.00600441	0.0107507	sig	-0.389092	down	-0.238148	-0.150944	down	down
PSMC5	-0.210449	0.183131	0.0267056	0	sig	-0.393579	down	-0.237154	-0.156425	down	down
PTRH1	-0.271325	0.241687	0.0131031	0.0445243	sig	-0.513012	down	-0.284428	-0.228584	down	down
PTRH2	-0.290264	0.356928	-0.0074579	0.0104787	sig	-0.647192	down	-0.282806	-0.364386	down	down
PWP1	-0.239537	0.302684	-0.0108438	0.0281955	sig	-0.542222	down	-0.228694	-0.313528	down	down
RAB18	-0.370731	0.0767576	0.0209762	0.0609036	sig	-0.447488	down	-0.391707	-0.0557814	down	down
RAB32	-0.427332	0.435923	0.0323957	0.0277519	sig	-0.863256	down	-0.459728	-0.403528	down	down
RANGAP1	-0.157711	0.242213	0.00730612	0.00316689	sig	-0.399924	down	-0.165017	-0.234907	down	down
RASSF3	-0.209758	0.230893	0.0422968	0.030142	sig	-0.440651	down	-0.252055	-0.188596	down	down
RELB	-0.61509	0.426021	-0.0144049	0.0158704	sig	-1.04111	down	-0.600685	-0.440426	down	down
RFLNB	-0.873531	0.300632	-0.0313466	0.0406062	sig	-1.17416	down	-0.842184	-0.331979	down	down
RGPD5	-0.360013	0.136298	-0.0312392	0.0637684	sig	-0.496311	down	-0.328773	-0.167537	down	down
RIOK1	-0.320556	0.350996	0.0146221	0.0757888	sig	-0.671552	down	-0.335178	-0.336374	down	down
RIOX2	-0.172292	0.222029	0.015216	0.0715195	sig	-0.394321	down	-0.187508	-0.206813	down	down
RND3	-0.257711	0.378417	-0.0230924	0.0878271	sig	-0.636128	down	-0.234618	-0.401509	down	down
RNF14	-0.29277	0.536277	0.0609849	0.0323462	sig	-0.829047	down	-0.353755	-0.475292	down	down
RNF216	-0.0342185	0.36565	0.00667636	0.0806726	sig	-0.399869	down	-0.0408949	-0.358974	down	down
RPP14	-0.330439	0.0944687	-0.0334679	0.00419796	sig	-0.424908	down	-0.296972	-0.127937	down	down
RRP9	-0.0803685	0.309657	-0.0221945	0.0960843	sig	-0.390025	down	-0.0581739	-0.331851	down	down
RWDD1	-0.262642	0.258236	0.0933417	0.0967002	sig	-0.520877	down	-0.355983	-0.164894	down	down
S100A10	-0.617383	0.386415	0.198974	0.0593219	sig	-1.0038	down	-0.816358	-0.187441	down	down
SAMHD1	-0.434493	0.233796	-0.0588725	0.0730854	sig	-0.668289	down	-0.37562	-0.292669	down	down
SCARF2	-0.219205	0.30874	-0.0319531	0.0833673	sig	-0.527945	down	-0.187252	-0.340694	down	down
SCO1	-0.330545	0.176924	0.0225178	0.00271447	sig	-0.507469	down	-0.353063	-0.154406	down	down
SCO2	-0.198566	0.185191	0.00174726	0.0635325	sig	-0.383757	down	-0.200313	-0.183444	down	down
SEC31A	-0.414918	0.0888215	0.0492422	0.0639273	sig	-0.503739	down	-0.46416	-0.0395793	down	down
SEPTIN6	-0.335687	0.231369	-0.00154736	0.0512178	sig	-0.567056	down	-0.33414	-0.232916	down	down
SERINC3	-0.277172	0.164037	-0.0115414	0.0979755	sig	-0.44121	down	-0.265631	-0.175579	down	down
SH3KBP1	-0.487798	0.398022	0.0137966	0.0493735	sig	-0.885821	down	-0.501595	-0.384226	down	down
SHKBP1	-0.283602	0.240721	0.00194459	0.0281318	sig	-0.524323	down	-0.285546	-0.238776	down	down
SIRPA	-0.619321	0.449749	-0.191219	0.0600539	sig	-1.06907	down	-0.428101	-0.640969	down	down
SLC15A4	-0.327742	0.106707	4.6773e-05	0.0230928	sig	-0.43445	down	-0.327789	-0.106661	down	down
SLC25A20	-0.145568	0.284006	-0.0375436	0.0494702	sig	-0.429573	down	-0.108024	-0.321549	down	down
SLC25A35	-0.682478	0.144191	0.0181909	0.0925769	sig	-0.826669	down	-0.700669	-0.126	down	down
SLC35F6	-0.315796	0.163728	-0.055651	0.057535	sig	-0.479524	down	-0.260145	-0.219379	down	down
SPARC	-0.779715	1.01115	-0.293124	0.00375026	sig	-1.79086	down	-0.486591	-1.30427	down	down
SPART	-0.363277	0.459855	0.0655809	0.0219128	sig	-0.823132	down	-0.428858	-0.394274	down	down
SPECC1	-0.304121	0.206955	0.030523	0.0512178	sig	-0.511076	down	-0.334644	-0.176432	down	down
SPRYD4	-0.33544	0.152673	0.0678277	0.0152239	sig	-0.488113	down	-0.403268	-0.0848457	down	down
SQSTM1	-0.570177	0.0131942	-0.0149791	0.0845669	sig	-0.583371	down	-0.555198	-0.0281734	down	down
SSBP1	-0.361013	0.146128	0.0487294	0.081484	sig	-0.507142	down	-0.409743	-0.097399	down	down
STAM2	-0.231383	0.178207	0.0313324	0.0286824	sig	-0.40959	down	-0.262715	-0.146875	down	down
STARD3NL	-0.311971	0.194041	-0.0172094	0.0541473	sig	-0.506012	down	-0.294762	-0.211251	down	down
STARD7	-0.28501	0.183484	0.0223293	0.00431848	sig	-0.468493	down	-0.307339	-0.161154	down	down
TANGO6	-0.26217	0.308256	0.0373327	0.0901963	sig	-0.570426	down	-0.299502	-0.270923	down	down
TAX1BP1	-0.339455	0.158374	-0.0458089	0.054676	sig	-0.497829	down	-0.293646	-0.204183	down	down
TGFB1	-0.370426	0.347233	-0.200376	0.0546367	sig	-0.717659	down	-0.17005	-0.547609	down	down
TGFBR2	-0.398976	0.221792	-0.0265756	0.0398101	sig	-0.620769	down	-0.372401	-0.248368	down	down
TGOLN2	-0.466298	0.232997	0.0213403	0.00375026	sig	-0.699296	down	-0.487639	-0.211657	down	down
TGS1	-0.0647432	0.361579	-0.0248464	0.0609388	sig	-0.426322	down	-0.0398968	-0.386425	down	down
THG1L	-0.226424	0.384461	0.0060219	0.0824812	sig	-0.610885	down	-0.232446	-0.378439	down	down
TIGAR	-0.357671	0.115688	0.00540055	0.0668413	sig	-0.473359	down	-0.363072	-0.110287	down	down
TIMM17A	-0.438357	0.541643	0.0732595	0.00645328	sig	-0.98	down	-0.511617	-0.468383	down	down
TIMMDC1	-0.127	0.311048	-0.0909006	0.0897891	sig	-0.438048	down	-0.0360996	-0.401948	down	down
TMF1	-0.286138	0.235197	0.0481056	0.0227285	sig	-0.521335	down	-0.334244	-0.187092	down	down
TMLHE	-0.433363	0.21643	0.0301297	0.0107507	sig	-0.649793	down	-0.463493	-0.1863	down	down
TMUB2	-0.44234	0.188557	-0.0127125	0.0351111	sig	-0.630897	down	-0.429628	-0.201269	down	down
TNFAIP3	-0.193192	0.393152	-0.118535	0.0544448	sig	-0.586344	down	-0.0746573	-0.511687	down	down
TNFRSF1A	-0.264237	0.19454	0.0338016	0.0911176	sig	-0.458777	down	-0.298039	-0.160739	down	down
TOR1AIP1	-0.291568	0.153677	0.00544526	0.076761	sig	-0.445245	down	-0.297014	-0.148231	down	down
TPST1	-0.287197	0.599245	-0.113893	0.0541473	sig	-0.886442	down	-0.173304	-0.713138	down	down
TRAM2	-0.626831	0.259381	0.0600371	0.0473879	sig	-0.886212	down	-0.686868	-0.199344	down	down
TRIM32	-0.161084	0.232202	0.00418328	0.0293763	sig	-0.393286	down	-0.165267	-0.228019	down	down
TRMT61B	-0.16139	0.358565	-0.00243369	0.022744	sig	-0.519955	down	-0.158957	-0.360999	down	down
TSPO	-0.252974	0.184756	0.0273108	0.0460722	sig	-0.43773	down	-0.280285	-0.157445	down	down
TUFM	-0.23246	0.210909	0.0331252	0.0824812	sig	-0.443369	down	-0.265585	-0.177784	down	down
TWISTNB	-0.109127	0.430219	-0.00780748	0.00464926	sig	-0.539346	down	-0.10132	-0.438026	down	down
TXNDC15	-0.214664	0.246483	0.0333896	0.0286824	sig	-0.461147	down	-0.248054	-0.213093	down	down
UBE2H	-0.505548	0.099478	0.0421744	0.0227873	sig	-0.605026	down	-0.547722	-0.0573035	down	down
ULK3	-0.156676	0.452905	-0.0447624	0.0293763	sig	-0.609581	down	-0.111914	-0.497667	down	down
UQCRC1	-0.199512	0.260919	0.0268389	0.0839132	sig	-0.460431	down	-0.226351	-0.23408	down	down
UQCRC2	-0.169114	0.27715	-0.00636736	0.0206921	sig	-0.446264	down	-0.162747	-0.283517	down	down
UXS1	-0.373708	0.0954874	-0.00669906	0.0996772	sig	-0.469195	down	-0.367009	-0.102186	down	down
VAMP7	-0.385414	0.189021	0.0262477	0.0367459	sig	-0.574435	down	-0.411662	-0.162773	down	down
VAT1	-0.516924	0.215338	0.0372594	0.0406062	sig	-0.732262	down	-0.554184	-0.178078	down	down
VIM	-0.48398	0.2363	-0.277279	0.0824812	sig	-0.720279	down	-0.2067	-0.513579	down	down
WDFY1	-0.297113	0.156797	0.0232353	0.0593219	sig	-0.45391	down	-0.320349	-0.133561	down	down
WDR55	-0.385804	0.352168	0.010457	0.0033712	sig	-0.737972	down	-0.396261	-0.341711	down	down
WDR81	-0.233246	0.171018	0.00214746	0.0588924	sig	-0.404265	down	-0.235394	-0.168871	down	down
WDR91	-0.226408	0.193734	-0.0331535	0.0268862	sig	-0.420142	down	-0.193254	-0.226888	down	down
WWTR1	-0.612292	0.289134	0.0474984	0.00979298	sig	-0.901426	down	-0.659791	-0.241635	down	down
ZNF335	-0.195996	0.259779	-0.0730751	0.0833061	sig	-0.455776	down	-0.122921	-0.332855	down	down
ZNF587	-0.169248	0.294868	-0.0452288	0.0755052	sig	-0.464116	down	-0.124019	-0.340097	down	down
ZNF622	-0.296901	0.238104	0.0237405	0.0137875	sig	-0.535006	down	-0.320642	-0.214364	down	down
ZNF777	-0.134092	0.284181	0.000775403	0.0436342	sig	-0.418273	down	-0.134867	-0.283405	down	down
ZYX	-0.475242	0.0922805	0.0436697	0.0949401	sig	-0.567523	down	-0.518912	-0.0486108	down	down
A1CF	-0.0673401	-0.219816	0.0148467	0.410549	ns	0.152476	ns	-0.0821868	0.234663	ns	ns
A2M	-0.133467	0.343365	-0.189484	0.119153	ns	-0.476832	ns	0.0560168	-0.532849	ns	down
AAAS	-0.0559348	0.102121	-0.0178259	0.314844	ns	-0.158056	ns	-0.0381089	-0.119947	ns	down
AACS	-0.0468987	-0.122161	0.0194172	0.502678	ns	0.075262	ns	-0.0663159	0.141578	ns	ns
AAGAB	-0.196688	0.061026	0.073608	0.416746	ns	-0.257714	ns	-0.270296	0.012582	ns	ns
AAK1	-0.01676	-0.0462335	0.0270651	0.650554	ns	0.0294734	ns	-0.0438251	0.0732986	ns	ns
AAMDC	0.0389984	-0.414463	-0.0441678	0.224363	ns	0.453462	ns	0.0831662	0.370295	ns	up
AAMP	-0.239482	-0.319263	0.00396656	0.382677	ns	0.0797805	ns	-0.243449	0.323229	ns	ns
AAR2	-0.0130261	0.171824	-0.00540549	0.300412	ns	-0.18485	ns	-0.00762058	-0.17723	ns	ns
AARS1	-0.0383526	-0.177531	0.0293379	0.584956	ns	0.139179	ns	-0.0676905	0.206869	ns	ns
AARS2	-0.166034	0.0454691	-0.0259337	0.328919	ns	-0.211503	ns	-0.1401	-0.0714028	ns	ns
AARSD1	-0.0762059	0.260238	0.0483379	0.311825	ns	-0.336444	ns	-0.124544	-0.2119	ns	ns
AASDHPPT	0.105113	0.130834	-0.0439121	0.623702	ns	-0.0257215	ns	0.149025	-0.174747	ns	ns
AASS	-0.13068	-0.157467	-0.0819651	0.544256	ns	0.0267876	ns	-0.0487146	0.0755022	ns	ns
ABAT	-0.195655	-0.113011	-0.16604	0.555477	ns	-0.0826443	ns	-0.0296158	-0.0530285	ns	ns
ABCA1	-0.422239	0.00322081	0.0204723	0.325573	ns	-0.425459	ns	-0.442711	0.0172515	ns	ns
ABCA13	-0.0166162	0.193417	-0.040239	0.621414	ns	-0.210034	ns	0.0236227	-0.233656	ns	ns
ABCA2	0.220429	0.0182077	-0.103775	0.704658	ns	0.202221	ns	0.324204	-0.121983	ns	ns
ABCA3	0.121456	0.0408207	-0.176675	0.430522	ns	0.0806355	ns	0.298132	-0.217496	ns	ns
ABCB1	-0.0512307	-0.384137	-0.246927	0.655778	ns	0.332906	ns	0.195697	0.137209	ns	ns
ABCB10	-0.00107662	0.165816	-0.100161	0.394724	ns	-0.166892	ns	0.0990839	-0.265976	ns	ns
ABCB4	-0.114945	-0.142405	-0.0668103	0.644454	ns	0.0274595	ns	-0.0481348	0.0755943	ns	ns
ABCB6	0.101904	-0.0110395	-0.0391161	0.670785	ns	0.112944	ns	0.14102	-0.0280766	ns	ns
ABCB7	-0.115853	-0.081058	0.0128428	0.706382	ns	-0.0347951	ns	-0.128696	0.0939009	ns	ns
ABCB8	-0.169123	0.137628	-0.0512729	0.0691085	sig	-0.30675	down	-0.11785	-0.188901	ns	down
ABCC1	-0.054606	0.0737077	-0.0621468	0.252215	ns	-0.128314	ns	0.0075408	-0.135855	ns	ns
ABCC10	-0.280625	0.186124	0.068684	0.114117	ns	-0.46675	ns	-0.349309	-0.11744	ns	down
ABCC2	-0.643058	0.172638	-0.231916	0.503733	ns	-0.815696	ns	-0.411142	-0.404554	ns	ns
ABCC3	-0.11166	-0.387443	0.143735	0.682997	ns	0.275783	ns	-0.255394	0.531177	ns	ns
ABCC4	-0.142997	0.198804	0.00161822	0.172337	ns	-0.341801	ns	-0.144615	-0.197186	ns	down
ABCC5	0.228619	-0.0841842	-0.104959	0.323687	ns	0.312803	ns	0.333578	-0.0207744	ns	ns
ABCD1	0.027903	0.232293	-0.0813272	0.164814	ns	-0.20439	ns	0.10923	-0.31362	ns	down
ABCD3	-0.051935	-0.0837714	0.0269535	0.660387	ns	0.0318363	ns	-0.0788885	0.110725	ns	ns
ABCD4	0.00802143	0.191359	-0.0870021	0.472251	ns	-0.183337	ns	0.0950236	-0.278361	ns	ns
ABCE1	-0.00612821	0.0808253	-0.0028473	0.647144	ns	-0.0869535	ns	-0.00328091	-0.0836726	ns	ns
ABCF1	-0.117222	-0.0654184	0.0738771	0.625323	ns	-0.0518038	ns	-0.191099	0.139296	ns	ns
ABCF3	0.012382	0.011612	0.0183775	0.59575	ns	0.000769989	ns	-0.00599554	0.00676553	ns	ns
ABCG2	-0.27003	-0.0887917	0.0737563	0.567986	ns	-0.181239	ns	-0.343787	0.162548	ns	ns
ABHD10	-0.097555	0.249334	-0.0306291	0.170753	ns	-0.346889	ns	-0.066926	-0.279963	ns	ns
ABHD11	-0.181824	0.0548836	-0.0672659	0.66001	ns	-0.236707	ns	-0.114558	-0.122149	ns	ns
ABHD12	-0.0206104	-0.0820304	0.0121171	0.666414	ns	0.0614201	ns	-0.0327275	0.0941475	ns	ns
ABHD13	-0.188225	-0.109609	0.00480115	0.701092	ns	-0.0786164	ns	-0.193026	0.11441	ns	ns
ABHD14B	-0.341696	-0.0224706	0.0699188	0.494105	ns	-0.319225	ns	-0.411615	0.0923894	ns	ns
ABHD16A	-0.0544988	0.00983791	0.0315334	0.513944	ns	-0.0643367	ns	-0.0860322	0.0216955	ns	ns
ABHD17A	-0.0378762	0.0102067	-0.0167133	0.277681	ns	-0.0480829	ns	-0.0211629	-0.02692	ns	ns
ABHD17B	0.107904	-0.062556	0.0130947	0.546427	ns	0.17046	ns	0.0948097	0.0756507	ns	ns
ABHD17C	0.0446848	-0.146564	-0.0407955	0.369711	ns	0.191249	ns	0.0854803	0.105768	ns	ns
ABHD4	0.0919336	-0.0404178	-0.0140301	0.533653	ns	0.132351	ns	0.105964	0.0263878	ns	ns
ABHD5	0.101714	0.0303612	-3.82139e-05	0.60205	ns	0.0713531	ns	0.101753	-0.0303994	ns	ns
ABHD6	-0.21252	0.0450284	-0.0195234	0.460651	ns	-0.257548	ns	-0.192997	-0.0645518	ns	ns
ABI1	0.0330434	-0.111744	-0.00067966	0.294902	ns	0.144787	ns	0.033723	0.111064	ns	ns
ABI2	0.114889	0.149075	-0.0640225	0.565585	ns	-0.0341862	ns	0.178911	-0.213097	ns	ns
ABITRAM	-0.168321	0.0031043	0.0471312	0.521276	ns	-0.171426	ns	-0.215453	0.0440269	ns	ns
ABL1	-0.00886137	-0.0913794	0.0167373	0.55639	ns	0.0825181	ns	-0.0255986	0.108117	ns	ns
ABL2	-0.275173	0.0364269	0.0114522	0.385723	ns	-0.3116	ns	-0.286625	-0.0249747	ns	ns
ABLIM1	-0.167596	-0.149111	0.113774	0.621414	ns	-0.0184845	ns	-0.28137	0.262886	ns	ns
ABLIM2	0.0767339	-0.154751	0.061945	0.275848	ns	0.231485	ns	0.0147888	0.216696	ns	ns
ABLIM3	-0.103842	-0.181978	-0.198377	0.612549	ns	0.0781359	ns	0.0945349	-0.0163989	ns	ns
ABR	-0.337401	-0.0406965	-0.0373027	0.346715	ns	-0.296705	ns	-0.300099	0.00339384	ns	ns
ABRACL	-0.0613199	-0.0565739	0.011232	0.555172	ns	-0.004746	ns	-0.0725519	0.0678059	ns	ns
ABRAXAS1	0.027073	0.401119	-0.0135862	0.0944546	sig	-0.374046	down	0.0406592	-0.414706	ns	down
ABRAXAS2	0.120107	0.0571038	-0.013029	0.480964	ns	0.0630028	ns	0.133136	-0.0701328	ns	ns
ABT1	0.0719907	-0.117756	0.00322813	0.368553	ns	0.189747	ns	0.0687626	0.120984	ns	ns
ACAA1	-0.15674	-0.0100931	0.0311174	0.319152	ns	-0.146647	ns	-0.187858	0.0412105	ns	ns
ACAA2	0.298787	0.0578086	0.0614017	0.421593	ns	0.240979	ns	0.237386	0.00359309	ns	ns
ACACA	-0.186677	0.235936	0.063481	0.326391	ns	-0.422613	ns	-0.250158	-0.172455	ns	ns
ACACB	-0.0594505	0.27766	0.0212752	0.0901518	sig	-0.33711	down	-0.0807257	-0.256384	ns	down
ACAD10	-0.00702577	0.0662277	-0.0601095	0.574798	ns	-0.0732535	ns	0.0530837	-0.126337	ns	ns
ACAD11	-0.101815	0.114456	-0.0961034	0.364072	ns	-0.216271	ns	-0.00571196	-0.210559	ns	ns
ACAD8	-0.100505	-0.0135424	0.0327684	0.690626	ns	-0.0869627	ns	-0.133274	0.0463108	ns	ns
ACAD9	0.0824507	0.102664	-0.0468816	0.644288	ns	-0.0202137	ns	0.129332	-0.149546	ns	ns
ACADM	0.0474789	0.34476	-0.0512282	0.384983	ns	-0.297281	ns	0.0987071	-0.395988	ns	ns
ACADS	-0.201663	0.022402	0.0216333	0.629913	ns	-0.224065	ns	-0.223296	-0.000768727	ns	ns
ACADSB	-0.20131	-0.0893787	-0.0276005	0.702073	ns	-0.111931	ns	-0.173709	0.0617783	ns	ns
ACADVL	-0.217514	0.316179	0.0389909	0.147628	ns	-0.533693	ns	-0.256505	-0.277188	ns	down
ACAP1	0.369572	0.626673	-0.0700217	0.547751	ns	-0.257101	ns	0.439594	-0.696695	ns	ns
ACAP2	0.0418117	-0.0449796	-0.0677616	0.718455	ns	0.0867913	ns	0.109573	-0.022782	ns	ns
ACAP3	0.23727	0.161725	-0.0545313	0.656872	ns	0.0755447	ns	0.291801	-0.216256	ns	ns
ACAT1	-0.111646	0.141843	-0.00153458	0.247465	ns	-0.253489	ns	-0.110112	-0.143378	ns	ns
ACAT2	-0.0214941	-0.394316	-0.025593	0.174028	ns	0.372822	ns	0.00409894	0.368723	ns	up
ACBD3	-0.226372	-0.08209	0.023992	0.631371	ns	-0.144283	ns	-0.250365	0.106082	ns	ns
ACBD4	0.208321	0.154102	0.110679	0.687062	ns	0.0542185	ns	0.0976415	-0.0434229	ns	ns
ACBD5	-0.202041	-0.129415	0.0309462	0.273117	ns	-0.0726265	ns	-0.232988	0.160361	ns	ns
ACBD6	0.0266556	0.18201	0.0109136	0.300412	ns	-0.155355	ns	0.0157421	-0.171097	ns	ns
ACBD7	0.519381	-0.347677	-0.0370785	0.202072	ns	0.867058	ns	0.55646	0.310598	ns	ns
ACD	0.113389	0.29986	-0.0622573	0.625624	ns	-0.18647	ns	0.175647	-0.362117	ns	ns
ACE	0.188822	-0.466847	-0.023854	0.225808	ns	0.655668	ns	0.212676	0.442993	ns	ns
ACIN1	0.0587834	0.142976	-0.0326394	0.640259	ns	-0.0841925	ns	0.0914228	-0.175615	ns	ns
ACLY	-0.178662	0.377385	0.0563765	0.103549	ns	-0.556047	ns	-0.235038	-0.321009	ns	down
ACO1	-0.145026	-0.0555637	0.0428039	0.712369	ns	-0.0894628	ns	-0.18783	0.0983676	ns	ns
ACO2	0.176804	0.24456	-0.0154363	0.430394	ns	-0.0677568	ns	0.19224	-0.259997	ns	ns
ACOT11	-0.159708	-0.0221455	-0.0507605	0.515781	ns	-0.137563	ns	-0.108948	-0.028615	ns	ns
ACOT13	-0.313233	0.0564518	-0.00532695	0.174437	ns	-0.369685	ns	-0.307906	-0.0617787	ns	ns
ACOT2	-0.3038	0.14934	0.0737254	0.30332	ns	-0.45314	ns	-0.377526	-0.0756143	ns	ns
ACOT7	-0.205705	0.248085	-0.0249764	0.14058	ns	-0.453789	ns	-0.180728	-0.273061	ns	ns
ACOT8	-0.227514	0.256395	0.0522981	0.106133	ns	-0.483909	ns	-0.279812	-0.204097	ns	down
ACOX1	0.000446251	-0.0279313	-0.0757649	0.641155	ns	0.0283775	ns	0.0762111	-0.0478336	ns	ns
ACOX3	-0.472189	-0.0865457	-0.0262715	0.115464	ns	-0.385644	ns	-0.445918	0.0602742	ns	down
ACP1	0.0862363	-0.0987783	-0.00689019	0.185197	ns	0.185015	ns	0.0931265	0.0918881	ns	up
ACP2	-0.0171213	0.0627434	0.0294193	0.70995	ns	-0.0798647	ns	-0.0465406	-0.0333241	ns	ns
ACP3	-0.201272	0.290913	-0.150856	0.679449	ns	-0.492185	ns	-0.0504157	-0.441769	ns	ns
ACP5	-0.24338	-0.104208	-0.0602259	0.705166	ns	-0.139172	ns	-0.183154	0.0439819	ns	ns
ACP6	-0.184	-0.0824646	0.0143952	0.338096	ns	-0.101536	ns	-0.198395	0.0968598	ns	ns
ACSF2	-0.339036	-0.0366096	0.052962	0.397057	ns	-0.302427	ns	-0.391998	0.0895716	ns	ns
ACSF3	0.0543051	-0.00897226	-0.0227968	0.720438	ns	0.0632774	ns	0.0771019	-0.0138246	ns	ns
ACSL1	-0.230115	-0.205611	-0.0641018	0.44406	ns	-0.0245039	ns	-0.166013	0.141509	ns	ns
ACSL3	-0.118756	0.0284473	-0.0160744	0.296006	ns	-0.147204	ns	-0.102682	-0.0445216	ns	ns
ACSL4	-0.292709	0.206096	0.00762992	0.136445	ns	-0.498805	ns	-0.300339	-0.198466	ns	down
ACSL5	-0.0213965	-0.351425	-0.065156	0.721653	ns	0.330029	ns	0.0437594	0.286269	ns	ns
ACSL6	-0.24858	0.191511	-0.0934647	0.163072	ns	-0.440091	ns	-0.155115	-0.284976	ns	down
ACSM3	0.144422	-0.37708	-0.173708	0.219709	ns	0.521502	ns	0.31813	0.203372	ns	ns
ACSS1	0.0458238	-0.038142	-0.031061	0.676191	ns	0.0839657	ns	0.0768847	0.00708099	ns	ns
ACSS2	-0.239993	-0.0986891	-0.0254096	0.544874	ns	-0.141303	ns	-0.214583	0.0732795	ns	ns
ACSS3	-0.107022	-0.196464	-0.245962	0.664615	ns	0.0894421	ns	0.13894	-0.0494981	ns	ns
ACTA2	-0.187605	0.0839171	-0.00885672	0.143622	ns	-0.271522	ns	-0.178748	-0.0927738	ns	down
ACTB	-0.163958	0.019258	-0.0207102	0.339069	ns	-0.183216	ns	-0.143247	-0.0399682	ns	ns
ACTBL2	-0.204458	0.0276153	-0.0107955	0.421074	ns	-0.232073	ns	-0.193662	-0.0384108	ns	ns
ACTG1	0.0684181	0.104162	-0.148508	0.496187	ns	-0.0357441	ns	0.216926	-0.25267	ns	ns
ACTL6A	0.163422	-0.187348	-0.00196328	0.108565	ns	0.35077	ns	0.165386	0.185385	ns	up
ACTL8	-0.145541	0.214811	-0.131212	0.284535	ns	-0.360352	ns	-0.0143292	-0.346023	ns	ns
ACTN1	-0.316465	-0.0367751	0.0159218	0.330896	ns	-0.27969	ns	-0.332387	0.052697	ns	ns
ACTN4	-0.228804	0.0136199	0.030381	0.567156	ns	-0.242424	ns	-0.259185	0.0167611	ns	ns
ACTR10	-0.101746	0.0129121	0.030808	0.681731	ns	-0.114658	ns	-0.132554	0.0178959	ns	ns
ACTR1A	-0.0317276	-0.0576601	0.0700904	0.576216	ns	0.0259325	ns	-0.101818	0.127751	ns	ns
ACTR1B	-0.0324143	-0.13257	-0.00694241	0.520619	ns	0.100156	ns	-0.0254719	0.125628	ns	ns
ACTR2	-0.0385197	-0.0440236	0.0287263	0.42195	ns	0.00550389	ns	-0.067246	0.0727499	ns	ns
ACTR3	-0.072234	-0.0496502	0.0386418	0.361753	ns	-0.0225839	ns	-0.110876	0.0882919	ns	ns
ACTR3B	-0.116651	-0.0205405	0.0468477	0.368801	ns	-0.09611	ns	-0.163498	0.0673882	ns	ns
ACTR5	-0.0987539	0.0539769	0.0278523	0.157039	ns	-0.152731	ns	-0.126606	-0.0261246	ns	ns
ACTR6	0.092572	0.0873104	-0.0202009	0.536734	ns	0.00526158	ns	0.112773	-0.107511	ns	ns
ACTR8	0.113908	-0.0860088	-0.0174142	0.352405	ns	0.199917	ns	0.131323	0.0685945	ns	ns
ACVR1	-0.203455	0.0279313	0.0507728	0.482252	ns	-0.231386	ns	-0.254228	0.0228415	ns	ns
ACVR1B	-0.120758	0.079058	-0.115007	0.621482	ns	-0.199816	ns	-0.00575115	-0.194065	ns	ns
ACY1	-0.268285	-0.124321	0.0285682	0.564036	ns	-0.143964	ns	-0.296853	0.152889	ns	ns
ACYP1	0.125701	-0.13332	0.0138959	0.18673	ns	0.259021	ns	0.111805	0.147216	ns	up
ACYP2	0.137798	0.087438	-0.107077	0.450546	ns	0.0503597	ns	0.244875	-0.194515	ns	ns
ADAL	0.0247146	0.216234	-0.0259871	0.708108	ns	-0.191519	ns	0.0507017	-0.242221	ns	ns
ADAM10	0.146962	-0.0998667	-0.0285642	0.408333	ns	0.246829	ns	0.175526	0.0713024	ns	ns
ADAM15	0.0753527	0.0371137	-0.0176524	0.721653	ns	0.0382389	ns	0.093005	-0.0547661	ns	ns
ADAM17	-0.0108189	0.179849	0.0481911	0.0767808	sig	-0.190668	down	-0.0590101	-0.131658	ns	down
ADAM9	-0.173923	0.163685	-0.0718462	0.295347	ns	-0.337607	ns	-0.102076	-0.235531	ns	ns
ADAMTS1	0.0224043	-0.0180152	-0.30297	0.683995	ns	0.0404194	ns	0.325374	-0.284955	ns	ns
ADAMTSL4	0.818434	0.0857174	-0.247735	0.721653	ns	0.732717	ns	1.06617	-0.333452	ns	ns
ADAP1	-0.216179	-0.468495	-0.0602483	0.539857	ns	0.252317	ns	-0.155931	0.408247	ns	ns
ADAR	0.0303522	-0.126858	-0.0711258	0.64107	ns	0.15721	ns	0.101478	0.0557323	ns	ns
ADARB1	-0.102133	-0.00859503	-0.029155	0.469093	ns	-0.093538	ns	-0.072978	-0.02056	ns	ns
ADAT1	0.100836	-0.0644821	-0.00245095	0.678798	ns	0.165318	ns	0.103287	0.0620311	ns	ns
ADAT2	-0.0728344	0.0198513	0.109913	0.608281	ns	-0.0926858	ns	-0.182748	0.090062	ns	ns
ADAT3	0.112361	0.0392213	0.00764785	0.530212	ns	0.07314	ns	0.104713	-0.0315735	ns	ns
ADCK1	0.0179837	-0.186713	0.0264565	0.335439	ns	0.204697	ns	-0.00847282	0.213169	ns	ns
ADCK5	-0.178747	-0.235669	0.0575032	0.653427	ns	0.0569213	ns	-0.236251	0.293172	ns	ns
ADCY3	-0.129773	0.151452	0.00640442	0.293607	ns	-0.281225	ns	-0.136177	-0.145048	ns	ns
ADCY5	0.257985	-0.184124	-0.100789	0.106133	ns	0.442109	ns	0.358774	0.0833353	ns	up
ADCY6	0.405339	-0.14347	-0.0719375	0.367556	ns	0.54881	ns	0.477277	0.0715328	ns	ns
ADCY9	0.402949	0.0465043	-0.0139262	0.721594	ns	0.356445	ns	0.416875	-0.0604305	ns	ns
ADD1	0.0230884	0.0341923	0.0887907	0.49459	ns	-0.0111039	ns	-0.0657023	0.0545984	ns	ns
ADD2	-0.219373	0.517252	-0.260544	0.401604	ns	-0.736625	ns	0.0411715	-0.777796	ns	ns
ADD3	-0.0471101	0.135482	0.0419667	0.352187	ns	-0.182592	ns	-0.0890767	-0.0935154	ns	ns
ADGRE5	-0.155252	0.243153	0.0685407	0.192669	ns	-0.398405	ns	-0.223793	-0.174612	ns	ns
ADGRG1	-0.0332924	-0.349722	0.000939118	0.715249	ns	0.31643	ns	-0.0342315	0.350661	ns	ns
ADGRG6	-0.152015	0.223429	-0.0748387	0.559738	ns	-0.375444	ns	-0.0771768	-0.298268	ns	ns
ADGRL2	-0.283622	0.155113	-0.137564	0.232102	ns	-0.438734	ns	-0.146058	-0.292677	ns	ns
ADGRL3	-0.323956	-0.592178	-0.170276	0.71357	ns	0.268222	ns	-0.153681	0.421903	ns	ns
ADH5	-0.0580939	0.23076	0.0830771	0.455213	ns	-0.288853	ns	-0.141171	-0.147683	ns	ns
ADI1	0.133003	-0.329906	-0.0570805	0.512749	ns	0.462909	ns	0.190084	0.272825	ns	ns
ADIPOR1	-0.120738	0.0180002	-0.0645822	0.665283	ns	-0.138738	ns	-0.056156	-0.0825824	ns	ns
ADIRF	-0.090557	-0.680485	0.0308559	0.368553	ns	0.589928	ns	-0.121413	0.711341	ns	ns
ADK	0.0181047	-0.319791	-0.0139777	0.600979	ns	0.337896	ns	0.0320824	0.305814	ns	ns
ADNP	0.174038	0.0413418	-0.109483	0.640259	ns	0.132696	ns	0.28352	-0.150824	ns	ns
ADNP2	0.161028	-0.173075	-0.0623346	0.119648	ns	0.334103	ns	0.223363	0.11074	ns	up
ADO	0.0544492	-0.00577541	-0.0165022	0.285923	ns	0.0602246	ns	0.0709514	-0.0107268	ns	ns
ADPGK	0.0623969	0.131974	-0.00631869	0.214735	ns	-0.0695773	ns	0.0687156	-0.138293	ns	down
ADPRH	-0.545933	0.220537	0.0296983	0.202072	ns	-0.76647	ns	-0.575631	-0.190838	ns	ns
ADPRS	-0.23957	-0.15655	0.0151601	0.665987	ns	-0.0830204	ns	-0.25473	0.17171	ns	ns
ADRM1	-0.277457	0.0253872	0.0288815	0.313573	ns	-0.302844	ns	-0.306338	0.00349431	ns	ns
ADSL	0.072404	0.217344	-0.0478363	0.456671	ns	-0.14494	ns	0.12024	-0.265181	ns	ns
ADSS1	-0.175992	-0.213731	0.0479153	0.704656	ns	0.0377393	ns	-0.223907	0.261646	ns	ns
ADSS2	-0.200994	-0.0509996	0.0668029	0.696695	ns	-0.149994	ns	-0.267797	0.117802	ns	ns
AEBP2	-0.382236	0.135576	-0.0699074	0.163072	ns	-0.517812	ns	-0.312328	-0.205484	ns	ns
AFAP1	-0.403216	0.0932255	-0.0982661	0.235399	ns	-0.496441	ns	-0.30495	-0.191492	ns	ns
AFAP1L1	-0.303862	0.0280511	-0.166493	0.121773	ns	-0.331913	ns	-0.137369	-0.194544	ns	down
AFAP1L2	-0.456511	0.0665217	-0.122377	0.380916	ns	-0.523032	ns	-0.334134	-0.188898	ns	ns
AFDN	0.202918	-0.295929	0.0664443	0.412187	ns	0.498847	ns	0.136474	0.362373	ns	ns
AFF1	0.0569324	-0.0171954	-0.0263291	0.720438	ns	0.0741278	ns	0.0832615	-0.0091337	ns	ns
AFF3	-0.161848	0.0919648	0.0802396	0.525018	ns	-0.253812	ns	-0.242087	-0.0117252	ns	ns
AFF4	0.00311712	0.0409397	-0.0446678	0.54838	ns	-0.0378225	ns	0.0477849	-0.0856074	ns	ns
AFG1L	-0.210028	0.0408862	-0.0427371	0.107592	ns	-0.250914	ns	-0.167291	-0.0836233	ns	down
AFG3L2	-0.0423254	0.129408	-0.08959	0.285923	ns	-0.171733	ns	0.0472646	-0.218998	ns	ns
AFP	-0.21991	-0.00755093	-0.0176132	0.717342	ns	-0.212359	ns	-0.202297	-0.0100623	ns	ns
AFTPH	-0.0794812	-0.146393	0.016357	0.439596	ns	0.0669114	ns	-0.0958382	0.16275	ns	ns
AGA	0.0952811	0.0336417	-0.0292614	0.53393	ns	0.0616395	ns	0.124543	-0.0629031	ns	ns
AGAP1	0.0928471	-0.244809	0.0359909	0.450454	ns	0.337656	ns	0.0568562	0.2808	ns	ns
AGAP3	-0.0292466	0.0127698	0.0012294	0.457486	ns	-0.0420164	ns	-0.030476	-0.0115404	ns	ns
AGFG1	-0.300832	0.0329817	-0.010423	0.567156	ns	-0.333814	ns	-0.290409	-0.0434046	ns	ns
AGFG2	-0.282987	-0.0818713	0.00048165	0.344212	ns	-0.201116	ns	-0.283468	0.0823529	ns	ns
AGGF1	0.0386299	0.132728	-0.00119032	0.57227	ns	-0.094098	ns	0.0398202	-0.133918	ns	ns
AGK	-0.183132	0.176013	0.0465454	0.121773	ns	-0.359145	ns	-0.229678	-0.129467	ns	down
AGL	-0.0412183	-0.179875	0.0209061	0.579095	ns	0.138657	ns	-0.0621244	0.200781	ns	ns
AGMAT	0.000632649	-0.0938211	0.0633998	0.655468	ns	0.0944537	ns	-0.0627671	0.157221	ns	ns
AGO1	0.0568896	-0.0236724	-0.0370718	0.442402	ns	0.080562	ns	0.0939614	-0.0133994	ns	ns
AGO2	0.12196	-0.0750602	0.0103957	0.29362	ns	0.19702	ns	0.111565	0.0854558	ns	ns
AGO3	0.0196236	-0.107936	0.036842	0.280879	ns	0.12756	ns	-0.0172184	0.144778	ns	ns
AGO4	0.215464	-0.138908	0.00611486	0.122609	ns	0.354372	ns	0.209349	0.145023	ns	up
AGPAT1	-0.111025	0.283386	0.0272336	0.273607	ns	-0.394412	ns	-0.138259	-0.256153	ns	ns
AGPAT2	-0.215742	0.0691061	0.0843097	0.640649	ns	-0.284848	ns	-0.300051	0.0152037	ns	ns
AGPAT3	-0.040424	-0.0913103	-0.00438334	0.709315	ns	0.0508863	ns	-0.0360407	0.086927	ns	ns
AGPAT4	0.221286	0.369633	0.0259191	0.69398	ns	-0.148347	ns	0.195367	-0.343714	ns	ns
AGPAT5	0.246378	0.170329	-0.0864726	0.647642	ns	0.0760486	ns	0.33285	-0.256802	ns	ns
AGR2	-0.162552	-0.839257	-0.134344	0.17626	ns	0.676705	ns	-0.0282084	0.704914	ns	ns
AGR3	-0.173557	-0.847504	-0.0303314	0.101788	ns	0.673947	ns	-0.143225	0.817172	ns	up
AGRN	-0.237592	-0.155673	-0.0369138	0.544562	ns	-0.0819195	ns	-0.200678	0.118759	ns	ns
AGTPBP1	-0.0179154	-0.0663952	0.0913853	0.659526	ns	0.0484798	ns	-0.109301	0.157781	ns	ns
AGTRAP	-0.435573	-0.0845609	0.00963441	0.244259	ns	-0.351012	ns	-0.445208	0.0941953	ns	ns
AHCTF1	-0.00382854	-0.0541824	-0.0292233	0.713106	ns	0.0503538	ns	0.0253947	0.0249591	ns	ns
AHCY	-0.132443	0.0372038	0.0140547	0.389101	ns	-0.169647	ns	-0.146498	-0.0231491	ns	ns
AHCYL1	-0.0722129	0.19136	-0.0411119	0.433007	ns	-0.263573	ns	-0.031101	-0.232472	ns	ns
AHCYL2	-0.085454	0.0671962	-0.00880032	0.473784	ns	-0.15265	ns	-0.0766537	-0.0759965	ns	ns
AHDC1	0.246856	0.0313936	-0.0747238	0.484033	ns	0.215462	ns	0.32158	-0.106117	ns	ns
AHNAK	-0.425523	0.0515226	0.142621	0.205856	ns	-0.477046	ns	-0.568144	0.091098	ns	ns
AHNAK2	-0.621165	-0.112423	-0.004573	0.106728	ns	-0.508742	ns	-0.616592	0.10785	ns	down
AHR	-0.111103	-0.00996476	0.062804	0.716569	ns	-0.101138	ns	-0.173907	0.0727688	ns	ns
AHSA1	-0.281269	0.124007	0.0859292	0.253848	ns	-0.405276	ns	-0.367199	-0.0380776	ns	ns
AIDA	0.159611	-0.0924797	0.00177924	0.518623	ns	0.252091	ns	0.157832	0.0942589	ns	ns
AIF1	0.723622	-0.220294	0.294515	0.437668	ns	0.943916	ns	0.429106	0.514809	ns	ns
AIF1L	-0.0341441	-0.11332	0.0449419	0.701092	ns	0.0791761	ns	-0.079086	0.158262	ns	ns
AIFM2	-0.332741	-0.0489544	0.0925778	0.691794	ns	-0.283787	ns	-0.425319	0.141532	ns	ns
AIMP1	-0.103167	0.110321	0.0392099	0.674256	ns	-0.213487	ns	-0.142377	-0.0711108	ns	ns
AIMP2	-0.0490871	-0.0462094	0.00661682	0.514676	ns	-0.00287763	ns	-0.0557039	0.0528262	ns	ns
AIP	-0.000105016	-0.0256093	-0.00356088	0.106133	ns	0.0255043	ns	0.00345587	0.0220484	ns	up
AJUBA	-0.314763	0.127393	0.0162153	0.11515	ns	-0.442156	ns	-0.330978	-0.111178	ns	down
AK1	0.0365405	-0.230332	0.0499796	0.528304	ns	0.266873	ns	-0.013439	0.280312	ns	ns
AK2	-0.256156	0.174452	-0.00111672	0.385723	ns	-0.430608	ns	-0.255039	-0.175569	ns	ns
AK3	-0.281579	0.241104	0.0151778	0.380018	ns	-0.522682	ns	-0.296756	-0.225926	ns	ns
AK4	0.154819	-0.169521	0.0395856	0.40973	ns	0.32434	ns	0.115233	0.209107	ns	ns
AK5	0.00970322	-0.117653	-0.0611656	0.678798	ns	0.127356	ns	0.0708689	0.0564869	ns	ns
AK6	-0.296751	0.0423919	0.0561204	0.417776	ns	-0.339143	ns	-0.352872	0.0137285	ns	ns
AKAP1	-0.122249	-0.0377722	0.0219597	0.721653	ns	-0.084477	ns	-0.144209	0.0597319	ns	ns
AKAP10	0.00311939	0.14457	-0.015928	0.701092	ns	-0.141451	ns	0.0190474	-0.160498	ns	ns
AKAP11	-0.066168	0.151787	0.0260616	0.369764	ns	-0.217955	ns	-0.0922295	-0.125725	ns	ns
AKAP12	-0.785408	0.00564504	-0.238545	0.19653	ns	-0.791053	ns	-0.546862	-0.24419	ns	ns
AKAP13	-0.178704	-0.0132428	0.0477234	0.564738	ns	-0.165461	ns	-0.226427	0.0609663	ns	ns
AKAP17A	0.0465576	0.000699802	-0.00289453	0.295071	ns	0.0458578	ns	0.0494522	-0.00359434	ns	ns
AKAP4	-0.255245	0.427203	-0.0674875	0.10586	ns	-0.682448	ns	-0.187758	-0.494691	ns	down
AKAP5	0.125516	-0.552085	-0.0177094	0.221508	ns	0.677601	ns	0.143226	0.534375	ns	ns
AKAP8	-0.00357044	0.0566568	-0.0177701	0.375849	ns	-0.0602273	ns	0.0141997	-0.074427	ns	ns
AKAP8L	-0.0298593	0.125175	-0.0161899	0.214735	ns	-0.155034	ns	-0.0136694	-0.141364	ns	ns
AKAP9	0.0701586	-0.12902	0.00469407	0.446915	ns	0.199178	ns	0.0654645	0.133714	ns	ns
AKIRIN2	-0.0859392	0.0104476	-0.00677235	0.640259	ns	-0.0963868	ns	-0.0791669	-0.01722	ns	ns
AKNA	-0.114753	-0.149643	0.00211212	0.652593	ns	0.0348898	ns	-0.116865	0.151755	ns	ns
AKR1A1	-0.128502	-0.241709	0.0541106	0.449172	ns	0.113207	ns	-0.182613	0.29582	ns	ns
AKR1B10	-0.716971	-0.463868	-0.211303	0.317532	ns	-0.253103	ns	-0.505668	0.252565	ns	ns
AKR1B15	-0.559012	-0.435765	-0.162915	0.202072	ns	-0.123247	ns	-0.396097	0.27285	ns	ns
AKR1C1	-0.178257	-0.324135	-0.257907	0.692069	ns	0.145878	ns	0.0796496	0.0662288	ns	ns
AKR1C2	-0.130161	-0.730806	-0.133933	0.496187	ns	0.600645	ns	0.00377154	0.596874	ns	ns
AKR1C3	-0.46205	-0.497387	-0.22759	0.588213	ns	0.0353371	ns	-0.23446	0.269798	ns	ns
AKR1D1	-0.298719	-0.132418	-0.0670382	0.652846	ns	-0.166301	ns	-0.231681	0.0653796	ns	ns
AKR7A2	-0.0319858	0.0395398	-0.0519034	0.701265	ns	-0.0715256	ns	0.0199176	-0.0914432	ns	ns
AKR7A3	-0.376085	-0.535955	-0.179922	0.457744	ns	0.15987	ns	-0.196163	0.356033	ns	ns
AKT1	0.0749672	0.0208965	0.0140878	0.476439	ns	0.0540707	ns	0.0608794	-0.00680866	ns	ns
AKT2	-0.112567	0.178579	-0.00325431	0.72172	ns	-0.291146	ns	-0.109313	-0.181833	ns	ns
AKT3	-0.0996085	0.331821	-0.0186906	0.402715	ns	-0.431429	ns	-0.0809179	-0.350512	ns	ns
ALAD	-0.0383788	-0.151115	-0.0451564	0.653797	ns	0.112736	ns	0.00677758	0.105959	ns	ns
ALCAM	0.130355	-0.318175	0.235715	0.328919	ns	0.44853	ns	-0.10536	0.55389	ns	ns
ALDH16A1	-0.0899882	-0.10253	0.00815579	0.489702	ns	0.0125416	ns	-0.098144	0.110686	ns	ns
ALDH18A1	-0.0561822	0.0330885	-0.0151384	0.671532	ns	-0.0892706	ns	-0.0410438	-0.0482268	ns	ns
ALDH1A1	-0.762437	-0.713932	-0.331805	0.712941	ns	-0.0485052	ns	-0.430632	0.382127	ns	ns
ALDH1A2	-0.0476691	-0.188658	0.0910123	0.637488	ns	0.140989	ns	-0.138681	0.279671	ns	ns
ALDH1A3	-0.759079	-0.25149	-0.143581	0.372081	ns	-0.507589	ns	-0.615498	0.107909	ns	ns
ALDH1B1	-0.250756	0.222957	0.0746995	0.314835	ns	-0.473713	ns	-0.325455	-0.148258	ns	ns
ALDH1L1	-0.202134	-0.0898806	-0.180215	0.645827	ns	-0.112253	ns	-0.0219184	-0.0903347	ns	ns
ALDH1L2	-0.242561	0.142597	-0.142735	0.365938	ns	-0.385158	ns	-0.0998255	-0.285332	ns	ns
ALDH2	-0.335233	-0.497199	0.103436	0.678292	ns	0.161966	ns	-0.43867	0.600635	ns	ns
ALDH3A1	-0.532197	-0.315419	-0.186036	0.721653	ns	-0.216778	ns	-0.346161	0.129383	ns	ns
ALDH3A2	0.00242436	0.0543116	-0.06233	0.431466	ns	-0.0518872	ns	0.0647544	-0.116642	ns	ns
ALDH3B1	-0.544242	-0.192788	0.0298955	0.390542	ns	-0.351454	ns	-0.574138	0.222684	ns	ns
ALDH4A1	-0.108384	-0.120014	-0.0290179	0.590366	ns	0.0116299	ns	-0.0793661	0.090996	ns	ns
ALDH5A1	-0.197322	0.000965206	0.015924	0.591996	ns	-0.198288	ns	-0.213247	0.0149588	ns	ns
ALDH6A1	-0.00699547	-0.0305128	-0.0708978	0.154679	ns	0.0235173	ns	0.0639023	-0.040385	ns	ns
ALDH7A1	-0.0046879	0.344986	0.00100491	0.238147	ns	-0.349674	ns	-0.0056928	-0.343981	ns	ns
ALDH9A1	-0.1778	-0.102984	-0.0148248	0.712462	ns	-0.0748158	ns	-0.162975	0.0881592	ns	ns
ALDOA	0.100391	0.042191	0.0232668	0.603997	ns	0.0581999	ns	0.077124	-0.0189241	ns	ns
ALDOC	0.276915	-0.180481	-0.051692	0.314835	ns	0.457396	ns	0.328607	0.128789	ns	ns
ALG1	-0.047404	0.165502	0.021164	0.421593	ns	-0.212906	ns	-0.0685681	-0.144338	ns	ns
ALG10	0.244704	0.14343	-0.0654758	0.622266	ns	0.101274	ns	0.31018	-0.208906	ns	ns
ALG11	-0.06438	-0.0674272	-0.00926687	0.499194	ns	0.00304717	ns	-0.0551132	0.0581603	ns	ns
ALG12	-0.0197618	-0.0712455	-0.0587587	0.350797	ns	0.0514837	ns	0.0389968	0.0124868	ns	ns
ALG13	-0.123259	0.0179989	0.0143659	0.713465	ns	-0.141258	ns	-0.137625	-0.003633	ns	ns
ALG14	-0.0159391	-0.0970444	-0.0503188	0.421871	ns	0.0811053	ns	0.0343797	0.0467256	ns	ns
ALG2	-0.110124	-0.0938109	0.0302671	0.385723	ns	-0.0163136	ns	-0.140392	0.124078	ns	ns
ALG3	-0.0299289	-0.0765459	-0.0265167	0.682997	ns	0.046617	ns	-0.00341216	0.0500292	ns	ns
ALG5	0.0255524	-0.114434	-0.0233105	0.341418	ns	0.139986	ns	0.0488629	0.0911233	ns	ns
ALG6	-0.227166	0.0152764	-0.00665095	0.448075	ns	-0.242442	ns	-0.220515	-0.0219273	ns	ns
ALG8	-0.277962	0.108733	-0.00152065	0.13763	ns	-0.386695	ns	-0.276441	-0.110254	ns	down
ALG9	0.176201	-0.139532	-0.0240035	0.22657	ns	0.315733	ns	0.200205	0.115528	ns	ns
ALKBH1	-0.0940202	-0.140153	-0.0414076	0.533017	ns	0.0461325	ns	-0.0526125	0.098745	ns	ns
ALKBH2	0.18659	-0.00871621	-0.0118847	0.659526	ns	0.195306	ns	0.198475	-0.00316849	ns	ns
ALKBH3	-0.0517359	-0.00497109	0.126071	0.624733	ns	-0.0467648	ns	-0.177807	0.131042	ns	ns
ALKBH4	0.126572	0.176403	-0.0732014	0.589119	ns	-0.0498303	ns	0.199774	-0.249604	ns	ns
ALKBH5	0.255062	0.181206	-0.0207403	0.577084	ns	0.073856	ns	0.275802	-0.201946	ns	ns
ALKBH6	-0.290183	0.0665981	-0.0207429	0.49459	ns	-0.356781	ns	-0.26944	-0.0873409	ns	ns
ALKBH7	0.0231814	0.161085	-0.0835466	0.42195	ns	-0.137904	ns	0.106728	-0.244632	ns	ns
ALKBH8	-0.0728378	0.0997631	0.0134357	0.695024	ns	-0.172601	ns	-0.0862735	-0.0863274	ns	ns
ALMS1	0.0340967	0.0591874	0.0264602	0.483884	ns	-0.0250907	ns	0.00763654	-0.0327272	ns	ns
ALOX5	-0.398994	0.190286	-0.034463	0.592173	ns	-0.58928	ns	-0.364531	-0.224749	ns	ns
ALPP	-0.0959072	-0.574175	-0.291455	0.272643	ns	0.478268	ns	0.195548	0.28272	ns	ns
ALS2	-0.135205	0.120702	-0.0257442	0.296268	ns	-0.255908	ns	-0.109461	-0.146447	ns	ns
ALYREF	0.246983	-0.0865876	-0.0282521	0.0115451	sig	0.333571	up	0.275235	0.0583355	ns	up
AMACR	-0.147397	-0.152997	0.00767309	0.70995	ns	0.00559982	ns	-0.15507	0.16067	ns	ns
AMBRA1	-0.117494	0.203949	-0.00633954	0.0530253	sig	-0.321442	down	-0.111154	-0.210288	ns	down
AMDHD2	-0.217161	-0.176206	-0.0668765	0.680879	ns	-0.0409551	ns	-0.150284	0.109329	ns	ns
AMFR	-0.059646	-0.0398068	0.00339944	0.591156	ns	-0.0198392	ns	-0.0630454	0.0432062	ns	ns
AMIGO2	-0.424751	-0.223618	0.0754798	0.700466	ns	-0.201133	ns	-0.500231	0.299098	ns	ns
AMMECR1	-0.0457006	-0.0117314	0.0408128	0.600822	ns	-0.0339692	ns	-0.0865134	0.0525442	ns	ns
AMOT	-0.299152	0.0703584	-0.0907636	0.560097	ns	-0.36951	ns	-0.208388	-0.161122	ns	ns
AMOTL1	-0.0709143	0.206513	0.0399163	0.367326	ns	-0.277427	ns	-0.110831	-0.166596	ns	ns
AMOTL2	-0.1753	0.188094	-0.0457199	0.432726	ns	-0.363394	ns	-0.12958	-0.233814	ns	ns
AMPD2	-0.0170367	0.101441	-0.0483585	0.606876	ns	-0.118478	ns	0.0313218	-0.1498	ns	ns
AMPD3	-0.645205	-0.324871	-0.0465388	0.638426	ns	-0.320334	ns	-0.598666	0.278333	ns	ns
AMPH	0.0547735	-0.42984	-0.0718026	0.590319	ns	0.484613	ns	0.126576	0.358037	ns	ns
AMZ2	0.136311	-0.00981072	-0.0567596	0.615127	ns	0.146122	ns	0.193071	-0.0469488	ns	ns
ANAPC1	-0.0517913	0.0848725	-0.0117789	0.128854	ns	-0.136664	ns	-0.0400123	-0.0966515	ns	down
ANAPC10	-0.0634614	0.272043	-0.0258388	0.1305	ns	-0.335504	ns	-0.0376225	-0.297882	ns	down
ANAPC11	-0.222895	0.0480418	0.0339106	0.559738	ns	-0.270937	ns	-0.256806	-0.0141312	ns	ns
ANAPC16	0.0717921	-0.00224008	-0.00745712	0.597429	ns	0.0740322	ns	0.0792492	-0.00521704	ns	ns
ANAPC2	-0.0748687	0.0253526	0.00778441	0.280231	ns	-0.100221	ns	-0.0826531	-0.0175681	ns	ns
ANAPC4	-0.00514441	0.0129566	-0.00549801	0.433655	ns	-0.018101	ns	0.0003536	-0.0184546	ns	ns
ANAPC5	0.0236497	0.101736	-0.0483184	0.222492	ns	-0.0780862	ns	0.0719681	-0.150054	ns	down
ANAPC7	0.0691647	0.0304956	-0.0127684	0.639223	ns	0.0386692	ns	0.0819331	-0.0432639	ns	ns
ANGEL1	-0.319915	0.132821	-0.0879451	0.377098	ns	-0.452736	ns	-0.23197	-0.220766	ns	ns
ANGEL2	-0.0917632	0.166055	0.0118927	0.222293	ns	-0.257818	ns	-0.103656	-0.154162	ns	ns
ANK1	-0.256595	-0.266932	-0.120104	0.289222	ns	0.0103368	ns	-0.136491	0.146828	ns	ns
ANK2	-0.161383	-0.0136276	-0.0516948	0.260532	ns	-0.147755	ns	-0.109688	-0.0380672	ns	ns
ANKFY1	-0.154767	0.117452	-0.03083	0.0433002	sig	-0.27222	down	-0.123937	-0.148283	ns	down
ANKH	-0.259039	-0.187677	0.0476878	0.683506	ns	-0.0713614	ns	-0.306727	0.235365	ns	ns
ANKHD1	0.0583034	0.0314259	0.00873112	0.683506	ns	0.0268775	ns	0.0495723	-0.0226948	ns	ns
ANKIB1	-0.200015	0.0883474	0.00861142	0.0206921	sig	-0.288362	down	-0.208626	-0.079736	ns	down
ANKK1	0.0883856	0.238681	-0.0184281	0.71028	ns	-0.150295	ns	0.106814	-0.257109	ns	ns
ANKLE2	-0.119639	0.0509942	0.0289287	0.547471	ns	-0.170633	ns	-0.148568	-0.0220655	ns	ns
ANKMY2	0.110935	0.12625	-0.0603316	0.681615	ns	-0.0153146	ns	0.171267	-0.186581	ns	ns
ANKRD10	0.0456399	-0.394299	0.0185802	0.315775	ns	0.439939	ns	0.0270597	0.412879	ns	ns
ANKRD11	0.129569	-0.0606579	-0.018746	0.622444	ns	0.190227	ns	0.148315	0.041912	ns	ns
ANKRD12	0.0513191	-0.0454764	-0.0167246	0.245283	ns	0.0967955	ns	0.0680438	0.0287517	ns	ns
ANKRD13A	-0.148696	0.155693	-0.0562537	0.322002	ns	-0.30439	ns	-0.0924428	-0.211947	ns	ns
ANKRD13D	-0.11442	0.0605294	-0.0455332	0.436976	ns	-0.174949	ns	-0.0688867	-0.106063	ns	ns
ANKRD16	-0.115878	0.0815205	-0.000373432	0.517383	ns	-0.197399	ns	-0.115505	-0.0818939	ns	ns
ANKRD17	-0.0318091	-0.0494242	0.00958604	0.61402	ns	0.0176151	ns	-0.0413951	0.0590102	ns	ns
ANKRD22	-0.628947	-0.372879	0.0788675	0.67453	ns	-0.256069	ns	-0.707815	0.451746	ns	ns
ANKRD26	-0.251445	0.0926513	0.0218814	0.186292	ns	-0.344096	ns	-0.273326	-0.0707699	ns	ns
ANKRD27	0.0436682	0.00733917	0.0264257	0.57765	ns	0.0363291	ns	0.0172425	0.0190865	ns	ns
ANKRD28	-0.0227848	-0.0459128	0.0613966	0.681615	ns	0.023128	ns	-0.0841814	0.107309	ns	ns
ANKRD31	0.143579	0.791307	-0.0536651	0.161375	ns	-0.647728	ns	0.197244	-0.844972	ns	down
ANKRD40	0.0506729	-0.0149292	-0.0148408	0.684343	ns	0.0656022	ns	0.0655137	8.84256e-05	ns	ns
ANKRD44	-0.387311	0.290023	0.0667984	0.137263	ns	-0.677334	ns	-0.454109	-0.223224	ns	ns
ANKRD46	-0.232048	-0.177012	-0.045479	0.699668	ns	-0.0550357	ns	-0.186569	0.131533	ns	ns
ANKRD50	0.00422504	-0.191874	-0.0651315	0.690035	ns	0.196099	ns	0.0693565	0.126743	ns	ns
ANKRD54	-0.0316322	-0.0984449	-0.0299608	0.721653	ns	0.0668128	ns	-0.00167132	0.0684841	ns	ns
ANKS1A	0.010013	-0.260032	0.015437	0.45109	ns	0.270045	ns	-0.00542407	0.275469	ns	ns
ANKS1B	-0.0884046	0.281525	0.151669	0.651141	ns	-0.36993	ns	-0.240073	-0.129856	ns	ns
ANKZF1	-0.155857	0.0891874	0.0396629	0.415071	ns	-0.245045	ns	-0.19552	-0.0495245	ns	ns
ANLN	-0.13112	-0.0992853	0.0942263	0.696695	ns	-0.0318344	ns	-0.225346	0.193512	ns	ns
ANO1	0.000511499	-0.431934	-0.156065	0.567156	ns	0.432446	ns	0.156577	0.275869	ns	ns
ANO10	-0.194198	-0.0907038	0.0177478	0.514647	ns	-0.103494	ns	-0.211946	0.108452	ns	ns
ANO6	-0.00379113	-0.0213987	0.0154284	0.655019	ns	0.0176076	ns	-0.0192196	0.0368271	ns	ns
ANO8	0.195889	0.0265822	0.0253558	0.653493	ns	0.169306	ns	0.170533	-0.00122637	ns	ns
ANP32A	0.256303	-0.211187	0.0763248	0.332995	ns	0.46749	ns	0.179979	0.287511	ns	ns
ANP32B	0.00618622	-0.064722	0.0182806	0.710888	ns	0.0709082	ns	-0.0120944	0.0830026	ns	ns
ANP32E	0.0572402	0.179986	-0.012851	0.715249	ns	-0.122746	ns	0.0700912	-0.192837	ns	ns
ANPEP	-0.62534	0.0897617	-0.490356	0.200989	ns	-0.715102	ns	-0.134984	-0.580117	ns	ns
ANTKMT	-0.036909	0.0270317	-0.0168084	0.692069	ns	-0.0639407	ns	-0.0201006	-0.0438401	ns	ns
ANTXR1	-0.115721	0.216197	-0.0508369	0.231115	ns	-0.331917	ns	-0.0648836	-0.267034	ns	ns
ANTXR2	-0.118723	-0.116659	-0.059975	0.633677	ns	-0.00206443	ns	-0.058748	0.0566836	ns	ns
ANXA1	-0.487439	0.105124	0.00993785	0.212996	ns	-0.592563	ns	-0.497377	-0.0951857	ns	ns
ANXA11	-0.186765	-0.331643	0.0464696	0.423655	ns	0.144878	ns	-0.233234	0.378113	ns	ns
ANXA13	-0.0848689	-0.988623	-0.101183	0.42195	ns	0.903754	ns	0.0163136	0.88744	ns	ns
ANXA2	-0.355034	0.157527	0.170737	0.207039	ns	-0.512561	ns	-0.525771	0.0132101	ns	ns
ANXA3	-0.354057	-0.339208	0.00901694	0.710177	ns	-0.0148488	ns	-0.363074	0.348225	ns	ns
ANXA4	-0.302363	-0.226217	-0.0181286	0.453531	ns	-0.0761463	ns	-0.284235	0.208088	ns	ns
ANXA5	-0.274902	0.0343965	0.056158	0.569259	ns	-0.309299	ns	-0.33106	0.0217615	ns	ns
ANXA7	-0.158394	-0.0487854	0.0751881	0.698893	ns	-0.109608	ns	-0.233582	0.123974	ns	ns
ANXA8	-0.579463	-0.010108	-0.158833	0.314646	ns	-0.569355	ns	-0.42063	-0.148725	ns	ns
ANXA9	-0.367257	-0.534664	-0.264338	0.367573	ns	0.167406	ns	-0.102919	0.270325	ns	ns
AP1AR	-0.158294	-0.040111	0.0349378	0.541162	ns	-0.118183	ns	-0.193232	0.0750488	ns	ns
AP1B1	-0.067871	-0.0925999	-0.0112244	0.675238	ns	0.0247289	ns	-0.0566466	0.0813755	ns	ns
AP1G1	-0.0745766	-0.0673001	-0.0201678	0.467008	ns	-0.00727654	ns	-0.0544089	0.0471323	ns	ns
AP1G2	-0.244768	-0.220244	0.052524	0.632897	ns	-0.0245242	ns	-0.297292	0.272768	ns	ns
AP1M1	-0.0435938	-0.0749363	-0.00701493	0.50909	ns	0.0313425	ns	-0.0365789	0.0679214	ns	ns
AP1M2	-0.0506851	-0.321151	-0.0183252	0.121017	ns	0.270466	ns	-0.0323599	0.302826	ns	up
AP1S1	-0.0283122	-0.135125	0.0215064	0.525018	ns	0.106813	ns	-0.0498186	0.156631	ns	ns
AP1S2	0.107524	-0.147889	0.0207914	0.513913	ns	0.255413	ns	0.0867324	0.16868	ns	ns
AP1S3	0.0571636	-0.267064	0.0105145	0.260145	ns	0.324227	ns	0.0466491	0.277578	ns	ns
AP2A1	-0.152858	0.0107359	-0.0224186	0.326759	ns	-0.163594	ns	-0.13044	-0.0331545	ns	ns
AP2A2	0.0807992	0.126455	-0.0659953	0.616214	ns	-0.0456562	ns	0.146795	-0.192451	ns	ns
AP2B1	-0.101166	0.0470831	-0.0137355	0.406733	ns	-0.148249	ns	-0.0874302	-0.0608187	ns	ns
AP2M1	-0.104505	-0.0291359	0.0159575	0.661779	ns	-0.0753687	ns	-0.120462	0.0450933	ns	ns
AP2S1	-0.134593	-0.0254133	-0.0230584	0.461364	ns	-0.10918	ns	-0.111535	0.00235489	ns	ns
AP3B1	-0.0646957	-0.119007	0.00649673	0.568783	ns	0.0543113	ns	-0.0711924	0.125504	ns	ns
AP3D1	-0.0212658	-0.0332465	-0.0273793	0.686623	ns	0.0119807	ns	0.0061135	0.00586717	ns	ns
AP3M1	-0.12043	-0.0833131	0.0268469	0.641543	ns	-0.0371167	ns	-0.147277	0.11016	ns	ns
AP3M2	-0.0035542	0.0168016	-0.0315825	0.721781	ns	-0.0203558	ns	0.0280283	-0.0483841	ns	ns
AP3S1	-0.00692793	-0.00656484	0.0429774	0.580153	ns	-0.000363096	ns	-0.0499054	0.0495423	ns	ns
AP3S2	0.148046	-0.221815	-0.0760853	0.623156	ns	0.369862	ns	0.224132	0.14573	ns	ns
AP4B1	-0.0451885	0.0135174	0.0286413	0.625624	ns	-0.058706	ns	-0.0738298	0.0151239	ns	ns
AP4E1	-0.0298772	0.0163352	0.0150129	0.710102	ns	-0.0462125	ns	-0.0448901	-0.00132233	ns	ns
AP4M1	0.0199782	0.00245338	-0.0305082	0.53309	ns	0.0175248	ns	0.0504864	-0.0329616	ns	ns
AP5B1	-0.0673602	0.0417273	-0.000167503	0.69474	ns	-0.109088	ns	-0.0671927	-0.0418948	ns	ns
AP5M1	0.0875935	-0.0761384	-0.0338088	0.406252	ns	0.163732	ns	0.121402	0.0423296	ns	ns
AP5S1	0.0678002	0.111872	0.0272918	0.513738	ns	-0.0440722	ns	0.0405084	-0.0845806	ns	ns
AP5Z1	-0.017828	0.108073	-0.0279401	0.305259	ns	-0.125901	ns	0.0101121	-0.136013	ns	ns
APAF1	0.111781	-0.0643296	-0.0294012	0.487089	ns	0.17611	ns	0.141182	0.0349284	ns	ns
APBA1	-0.493441	-0.0376038	0.0262474	0.547751	ns	-0.455837	ns	-0.519689	0.0638512	ns	ns
APBA3	-0.0847014	-0.0347809	0.00632634	0.320848	ns	-0.0499205	ns	-0.0910277	0.0411072	ns	ns
APBB1IP	0.232772	-0.187896	-0.0437456	0.462937	ns	0.420669	ns	0.276518	0.144151	ns	ns
APBB2	-0.146831	-0.0860967	-0.032325	0.357169	ns	-0.0607347	ns	-0.114506	0.0537717	ns	ns
APC	-0.109927	0.0627602	-0.0628034	0.591543	ns	-0.172688	ns	-0.047124	-0.125564	ns	ns
APC2	0.0844743	-0.0997932	-0.0253056	0.70995	ns	0.184267	ns	0.10978	0.0744875	ns	ns
APEH	-0.322105	-0.0311083	0.11505	0.306812	ns	-0.290997	ns	-0.437156	0.146159	ns	ns
APEX1	0.273846	-0.252736	0.037714	0.311176	ns	0.526582	ns	0.236132	0.29045	ns	ns
APEX2	-0.208477	0.294553	-0.120322	0.486013	ns	-0.503031	ns	-0.0881548	-0.414876	ns	ns
APH1A	-0.050805	0.00503193	-0.0725034	0.368283	ns	-0.0558369	ns	0.0216984	-0.0775353	ns	ns
API5	0.0658788	-0.105794	0.00258104	0.565665	ns	0.171673	ns	0.0632978	0.108375	ns	ns
APIP	-0.208274	0.0210215	0.0654352	0.482252	ns	-0.229295	ns	-0.273709	0.0444137	ns	ns
APLF	0.0773005	0.120945	0.0363365	0.431418	ns	-0.0436446	ns	0.040964	-0.0846086	ns	ns
APLP2	-0.216127	-0.221589	-0.0157147	0.718531	ns	0.00546213	ns	-0.200412	0.205874	ns	ns
APMAP	0.0134684	-0.0877838	-0.050998	0.63415	ns	0.101252	ns	0.0644664	0.0367857	ns	ns
APOA1	-0.218028	0.272797	-0.0745979	0.518963	ns	-0.490824	ns	-0.14343	-0.347395	ns	ns
APOB	-0.266098	-0.154485	-0.105825	0.704656	ns	-0.111613	ns	-0.160273	0.0486593	ns	ns
APOBEC3A	0.459068	0.186193	-0.0437344	0.492437	ns	0.272875	ns	0.502803	-0.229928	ns	ns
APOBEC3B	0.526104	-0.356977	0.0234634	0.244449	ns	0.883082	ns	0.502641	0.380441	ns	ns
APOBEC3C	0.0563411	0.185071	0.0814122	0.602012	ns	-0.12873	ns	-0.025071	-0.103659	ns	ns
APOBEC3D	-0.0609599	0.421849	0.00830117	0.28016	ns	-0.482809	ns	-0.0692611	-0.413548	ns	ns
APOBEC3F	0.131016	-0.0763869	0.0120724	0.633677	ns	0.207403	ns	0.118944	0.0884593	ns	ns
APOBEC3G	-0.37483	0.0365955	-0.0606396	0.314844	ns	-0.411426	ns	-0.314191	-0.0972351	ns	ns
APOBR	0.251724	0.128958	0.00032704	0.570386	ns	0.122767	ns	0.251397	-0.128631	ns	ns
APOC1	0.228444	0.106744	-0.163519	0.495072	ns	0.1217	ns	0.391963	-0.270262	ns	ns
APOC3	0.496805	0.165939	0.0342973	0.386186	ns	0.330865	ns	0.462507	-0.131642	ns	ns
APOD	-0.290288	-0.180177	-0.233451	0.525622	ns	-0.11011	ns	-0.0568362	-0.0532742	ns	ns
APOE	-0.262451	0.322448	-0.182855	0.170524	ns	-0.5849	ns	-0.0795963	-0.505304	ns	ns
APOH	-0.306966	-0.0239832	0.0198035	0.289263	ns	-0.282983	ns	-0.32677	0.0437867	ns	ns
APOM	-0.01296	0.100855	0.031483	0.552741	ns	-0.113815	ns	-0.044443	-0.0693719	ns	ns
APOO	-0.0615229	0.18796	-0.00343459	0.225905	ns	-0.249483	ns	-0.0580883	-0.191394	ns	ns
APOOL	0.0213027	0.019214	0.0807197	0.640649	ns	0.00208864	ns	-0.0594171	0.0615057	ns	ns
APP	-0.159501	-0.0430986	-0.0498326	0.366652	ns	-0.116403	ns	-0.109669	-0.00673408	ns	ns
APPL1	-0.0253574	-0.102033	0.0229136	0.652593	ns	0.0766758	ns	-0.048271	0.124947	ns	ns
APPL2	-0.180429	-0.127069	-0.0152344	0.466583	ns	-0.0533592	ns	-0.165194	0.111835	ns	ns
APRT	-0.0583953	-0.156132	0.0690151	0.675762	ns	0.0977368	ns	-0.12741	0.225147	ns	ns
APTX	-0.0950235	0.079901	-0.0137516	0.436976	ns	-0.174924	ns	-0.0812719	-0.0936526	ns	ns
AQR	0.113877	-0.0170305	-0.0621579	0.68235	ns	0.130908	ns	0.176035	-0.0451273	ns	ns
ARAF	-0.0500121	0.020969	-0.0194783	0.521132	ns	-0.0709811	ns	-0.0305338	-0.0404473	ns	ns
ARAP1	-0.0593289	-0.00503326	0.0325286	0.720438	ns	-0.0542956	ns	-0.0918574	0.0375618	ns	ns
ARAP2	-0.0619828	-0.215769	0.118279	0.554479	ns	0.153786	ns	-0.180261	0.334047	ns	ns
ARCN1	-0.0733752	-0.0272677	0.0515937	0.71978	ns	-0.0461074	ns	-0.124969	0.0788614	ns	ns
ARF3	-0.113045	-0.108058	0.03273	0.718137	ns	-0.00498689	ns	-0.145775	0.140788	ns	ns
ARF4	-0.380089	0.0205116	0.0655743	0.159177	ns	-0.4006	ns	-0.445663	0.0450627	ns	ns
ARF5	-0.0288752	-0.252176	0.0595886	0.364856	ns	0.223301	ns	-0.0884638	0.311765	ns	ns
ARF6	-0.000203506	-0.174174	0.0655964	0.619595	ns	0.173971	ns	-0.0657999	0.239771	ns	ns
ARFGAP1	-0.204183	-0.0769748	0.0345755	0.260145	ns	-0.127208	ns	-0.238759	0.11155	ns	ns
ARFGAP2	0.0837795	-0.12443	0.075692	0.357167	ns	0.208209	ns	0.00808745	0.200122	ns	ns
ARFGAP3	-0.0795637	0.101993	-0.00786339	0.556902	ns	-0.181556	ns	-0.0717003	-0.109856	ns	ns
ARFGEF1	-0.100808	0.011635	-0.0204766	0.715545	ns	-0.112443	ns	-0.0803311	-0.0321116	ns	ns
ARFGEF2	-0.134629	0.0880238	-0.000426579	0.500628	ns	-0.222653	ns	-0.134203	-0.0884503	ns	ns
ARFIP1	-0.0152133	-0.0614074	0.0276136	0.387788	ns	0.0461941	ns	-0.0428269	0.089021	ns	ns
ARFIP2	-0.039638	-0.0222394	-0.000156413	0.685144	ns	-0.0173986	ns	-0.0394816	0.022083	ns	ns
ARFRP1	-0.06973	-0.087421	0.0137649	0.716752	ns	0.017691	ns	-0.0834949	0.101186	ns	ns
ARG2	-0.0543747	-0.658122	-0.138611	0.121017	ns	0.603748	ns	0.0842358	0.519512	ns	up
ARGLU1	0.202274	0.0772981	-0.0353051	0.544822	ns	0.124975	ns	0.237579	-0.112603	ns	ns
ARHGAP1	-0.11618	-0.229073	0.0591884	0.708108	ns	0.112893	ns	-0.175368	0.288261	ns	ns
ARHGAP10	-0.127369	0.0492683	0.0313612	0.440704	ns	-0.176637	ns	-0.15873	-0.0179071	ns	ns
ARHGAP12	-0.0459783	-0.0319605	0.00538725	0.655332	ns	-0.0140178	ns	-0.0513656	0.0373478	ns	ns
ARHGAP17	-0.0799632	0.230961	0.00606555	0.49808	ns	-0.310924	ns	-0.0860288	-0.224895	ns	ns
ARHGAP18	-0.00967937	-0.330104	0.0147954	0.568783	ns	0.320425	ns	-0.0244748	0.3449	ns	ns
ARHGAP21	0.014048	-0.0135132	0.0158115	0.39574	ns	0.0275612	ns	-0.00176346	0.0293246	ns	ns
ARHGAP23	0.398769	0.149448	0.0836855	0.462319	ns	0.249321	ns	0.315084	-0.0657625	ns	ns
ARHGAP25	0.491269	-0.150127	-0.143353	0.137162	ns	0.641396	ns	0.634621	0.00677439	ns	ns
ARHGAP26	-0.452107	0.00257379	0.0174689	0.135709	ns	-0.454681	ns	-0.469576	0.0148951	ns	ns
ARHGAP27	-0.29197	-0.0750215	0.0639274	0.582393	ns	-0.216948	ns	-0.355897	0.138949	ns	ns
ARHGAP29	-0.434103	-0.322172	0.0685289	0.589701	ns	-0.111931	ns	-0.502632	0.390701	ns	ns
ARHGAP31	-0.504264	0.279004	0.0820678	0.523258	ns	-0.783268	ns	-0.586331	-0.196936	ns	ns
ARHGAP32	0.328304	-0.42977	-0.0185778	0.127269	ns	0.758074	ns	0.346882	0.411192	ns	up
ARHGAP35	-0.0524983	-0.251018	-0.0224104	0.22236	ns	0.19852	ns	-0.0300879	0.228607	ns	ns
ARHGAP39	-0.209123	-0.164826	0.0510269	0.591996	ns	-0.0442978	ns	-0.26015	0.215853	ns	ns
ARHGAP4	-0.244563	0.430217	-0.0329703	0.171804	ns	-0.67478	ns	-0.211593	-0.463188	ns	ns
ARHGAP42	0.109268	0.124409	-0.00650241	0.671532	ns	-0.0151407	ns	0.115771	-0.130911	ns	ns
ARHGAP45	-0.101196	-0.277753	0.0468916	0.717034	ns	0.176557	ns	-0.148088	0.324645	ns	ns
ARHGAP5	-0.0315795	-0.178361	0.0140715	0.36193	ns	0.146782	ns	-0.045651	0.192433	ns	ns
ARHGAP8	0.254858	-0.176128	0.158097	0.528574	ns	0.430986	ns	0.096761	0.334225	ns	ns
ARHGDIA	0.015456	0.0282681	0.0358656	0.648749	ns	-0.0128121	ns	-0.0204096	0.00759749	ns	ns
ARHGDIB	-0.325621	-0.587764	-0.158039	0.680415	ns	0.262143	ns	-0.167583	0.429726	ns	ns
ARHGEF1	-0.149979	0.0202982	0.0329421	0.315222	ns	-0.170277	ns	-0.182921	0.0126439	ns	ns
ARHGEF10	-0.11304	0.175917	-0.0123287	0.531761	ns	-0.288957	ns	-0.100711	-0.188246	ns	ns
ARHGEF10L	-0.554653	-0.243934	0.0968301	0.575923	ns	-0.310719	ns	-0.651483	0.340764	ns	ns
ARHGEF11	-0.247583	0.0199811	0.0575604	0.380148	ns	-0.267564	ns	-0.305143	0.0375793	ns	ns
ARHGEF12	-0.0465976	-0.305904	0.035311	0.2248	ns	0.259306	ns	-0.0819086	0.341215	ns	ns
ARHGEF16	0.0420739	-0.361893	0.0567608	0.252215	ns	0.403967	ns	-0.0146869	0.418653	ns	ns
ARHGEF17	0.0317095	0.437765	-0.0641734	0.413404	ns	-0.406056	ns	0.0958829	-0.501939	ns	ns
ARHGEF18	-0.10565	-0.0903572	0.043601	0.364072	ns	-0.0152926	ns	-0.149251	0.133958	ns	ns
ARHGEF2	0.0222813	0.0247184	-0.0377691	0.676191	ns	-0.00243709	ns	0.0600505	-0.0624875	ns	ns
ARHGEF26	-0.0237941	-0.25777	-0.0965789	0.633203	ns	0.233976	ns	0.0727848	0.161191	ns	ns
ARHGEF28	-0.160128	-0.357496	0.0230398	0.673562	ns	0.197368	ns	-0.183167	0.380536	ns	ns
ARHGEF5	-0.296679	-0.205789	0.190966	0.688434	ns	-0.0908901	ns	-0.487645	0.396755	ns	ns
ARHGEF6	0.0646904	0.235649	-0.046899	0.454253	ns	-0.170958	ns	0.111589	-0.282548	ns	ns
ARHGEF7	0.00338799	-0.02521	-0.0404556	0.591996	ns	0.028598	ns	0.0438436	-0.0152457	ns	ns
ARID1A	0.267144	0.108938	0.0569237	0.511445	ns	0.158206	ns	0.210221	-0.0520143	ns	ns
ARID1B	0.119956	-0.0417371	-0.0161197	0.408333	ns	0.161693	ns	0.136076	0.0256174	ns	ns
ARID2	0.223652	0.0150131	0.0149243	0.225905	ns	0.208639	ns	0.208728	-8.87595e-05	ns	ns
ARID3A	-0.00234629	0.0294813	-0.121729	0.577084	ns	-0.0318276	ns	0.119383	-0.15121	ns	ns
ARID3B	0.0268652	-0.386913	-0.104237	0.3954	ns	0.413779	ns	0.131103	0.282676	ns	ns
ARID4A	-0.105538	0.10851	0.0176368	0.406252	ns	-0.214048	ns	-0.123175	-0.0908734	ns	ns
ARID4B	0.102285	-0.00936726	-0.0356202	0.659526	ns	0.111653	ns	0.137906	-0.0262529	ns	ns
ARID5B	0.35285	0.237124	-0.0954848	0.604257	ns	0.115726	ns	0.448335	-0.332609	ns	ns
ARIH1	0.0225249	-0.0491463	0.0403657	0.601192	ns	0.0716712	ns	-0.0178409	0.0895121	ns	ns
ARIH2	-0.100031	0.136833	0.013104	0.382384	ns	-0.236864	ns	-0.113135	-0.123729	ns	ns
ARL1	-0.155322	-0.017171	0.00351678	0.176054	ns	-0.138151	ns	-0.158839	0.0206878	ns	down
ARL13B	0.178446	-0.110048	-0.0314179	0.640259	ns	0.288494	ns	0.209864	0.0786306	ns	ns
ARL14EP	0.19208	0.0648397	-0.00917323	0.620471	ns	0.12724	ns	0.201253	-0.074013	ns	ns
ARL15	0.164869	0.0303305	-0.0381177	0.225564	ns	0.134539	ns	0.202987	-0.0684483	ns	ns
ARL2	0.0235878	0.162577	0.000601575	0.300412	ns	-0.138989	ns	0.0229862	-0.161975	ns	ns
ARL2BP	-0.14661	0.0993275	0.0593078	0.717342	ns	-0.245937	ns	-0.205918	-0.0400197	ns	ns
ARL3	0.135537	-0.029521	-0.0495267	0.150494	ns	0.165058	ns	0.185063	-0.0200057	ns	up
ARL4C	-0.230287	0.288457	-0.0383636	0.578543	ns	-0.518744	ns	-0.191924	-0.32682	ns	ns
ARL5B	-0.0669138	-0.0721076	0.0272314	0.487759	ns	0.00519375	ns	-0.0941452	0.099339	ns	ns
ARL6	-0.30647	-0.187169	-0.00324897	0.460241	ns	-0.119301	ns	-0.303221	0.18392	ns	ns
ARL6IP1	-0.0886236	0.0841338	-0.00222248	0.346403	ns	-0.172757	ns	-0.0864011	-0.0863563	ns	ns
ARL6IP4	0.160242	-0.0123061	-0.0155276	0.334899	ns	0.172549	ns	0.17577	-0.00322151	ns	ns
ARL6IP5	-0.262059	0.0294413	0.00589166	0.385723	ns	-0.2915	ns	-0.26795	-0.0235496	ns	ns
ARL6IP6	0.0270987	-0.0162852	-0.00958759	0.618151	ns	0.0433838	ns	0.0366862	0.00669759	ns	ns
ARL8A	0.0198763	0.046887	-7.37542e-05	0.701265	ns	-0.0270107	ns	0.0199501	-0.0469608	ns	ns
ARL8B	-0.170896	0.144498	0.0320049	0.107913	ns	-0.315394	ns	-0.202901	-0.112493	ns	down
ARMC1	-0.0766636	0.119062	-0.0428564	0.322002	ns	-0.195726	ns	-0.0338072	-0.161918	ns	ns
ARMC10	-0.0703504	-0.0401518	0.0319795	0.319278	ns	-0.0301986	ns	-0.10233	0.0721313	ns	ns
ARMC6	-0.350527	-0.0185233	-0.00302402	0.202072	ns	-0.332004	ns	-0.347503	0.0154993	ns	ns
ARMC8	0.0710103	-0.150219	0.0226877	0.691266	ns	0.221229	ns	0.0483227	0.172907	ns	ns
ARMC9	-0.0500681	-0.0859484	-0.0861091	0.300957	ns	0.0358803	ns	0.036041	-0.000160669	ns	ns
ARMCX1	-0.113811	0.167347	-0.0655898	0.483384	ns	-0.281158	ns	-0.0482213	-0.232936	ns	ns
ARMCX2	-0.462812	0.0938439	-0.0842947	0.380411	ns	-0.556656	ns	-0.378517	-0.178139	ns	ns
ARMH3	0.0354168	-0.127214	0.0327003	0.621902	ns	0.162631	ns	0.00271645	0.159915	ns	ns
ARMT1	-0.026027	-0.390239	-0.00546242	0.454253	ns	0.364212	ns	-0.0205646	0.384776	ns	ns
ARNT	0.0556218	0.0321281	-0.0355823	0.610631	ns	0.0234937	ns	0.0912041	-0.0677104	ns	ns
ARPC1B	-0.122087	0.037793	0.0497064	0.193759	ns	-0.15988	ns	-0.171794	0.0119135	ns	ns
ARPC2	-0.0693827	-0.0748491	0.0372965	0.323819	ns	0.00546643	ns	-0.106679	0.112146	ns	ns
ARPC3	-0.101201	-0.0612288	0.0270846	0.572397	ns	-0.0399722	ns	-0.128286	0.0883134	ns	ns
ARPC4	-0.08128	0.031571	0.0345298	0.534347	ns	-0.112851	ns	-0.11581	0.00295873	ns	ns
ARPC5	-0.116539	0.132441	0.0242885	0.170795	ns	-0.24898	ns	-0.140827	-0.108153	ns	ns
ARPC5L	-0.178437	-0.136893	0.0715331	0.64107	ns	-0.0415446	ns	-0.24997	0.208426	ns	ns
ARPIN	-0.0522733	-0.594373	0.105175	0.337011	ns	0.5421	ns	-0.157448	0.699548	ns	ns
ARPP19	0.294646	-0.0570621	0.105008	0.232102	ns	0.351708	ns	0.189638	0.16207	ns	up
ARRB1	-0.285379	-0.236224	0.0519268	0.638918	ns	-0.0491553	ns	-0.337306	0.288151	ns	ns
ARRB2	0.186449	-0.149439	-0.0259769	0.487318	ns	0.335888	ns	0.212426	0.123462	ns	ns
ARRDC1	-0.207957	-0.137183	0.0558967	0.549346	ns	-0.0707739	ns	-0.263854	0.19308	ns	ns
ARSB	-0.0546118	0.488538	-0.0968457	0.156414	ns	-0.54315	ns	0.0422339	-0.585384	ns	ns
ARSD	-0.103041	-0.104129	0.130004	0.71816	ns	0.00108841	ns	-0.233045	0.234134	ns	ns
ARSL	-0.455261	-0.462306	-0.269781	0.407561	ns	0.00704554	ns	-0.185479	0.192525	ns	ns
ARV1	0.108185	0.127177	-0.0783299	0.49459	ns	-0.0189914	ns	0.186515	-0.205507	ns	ns
AS3MT	-0.359366	-0.132958	-0.0516007	0.696781	ns	-0.226408	ns	-0.307765	0.0813573	ns	ns
ASAH1	-0.367358	-0.227197	-0.03433	0.387825	ns	-0.140161	ns	-0.333028	0.192867	ns	ns
ASAP1	-0.0630795	-0.0613641	0.035067	0.493965	ns	-0.00171538	ns	-0.0981465	0.0964311	ns	ns
ASAP2	-0.0482497	-0.282812	0.0131396	0.177641	ns	0.234562	ns	-0.0613893	0.295951	ns	up
ASAP3	0.125359	-0.300443	-0.0254538	0.52928	ns	0.425802	ns	0.150813	0.274989	ns	ns
ASB6	-0.245097	0.270381	-0.00664407	0.260532	ns	-0.515479	ns	-0.238453	-0.277025	ns	ns
ASB9	-0.730768	0.190346	0.0204186	0.283943	ns	-0.921114	ns	-0.751187	-0.169928	ns	ns
ASCC1	0.0874286	0.16559	0.014412	0.339374	ns	-0.0781611	ns	0.0730166	-0.151178	ns	ns
ASCC2	0.0361008	0.118687	0.0656949	0.385723	ns	-0.0825859	ns	-0.0295941	-0.0529918	ns	ns
ASCC3	0.175303	0.0525103	-0.0135859	0.69474	ns	0.122793	ns	0.188889	-0.0660962	ns	ns
ASF1A	0.0602098	-0.010741	-0.00487691	0.704656	ns	0.0709509	ns	0.0650868	0.00586413	ns	ns
ASF1B	0.251519	-0.0440085	0.0230046	0.115765	ns	0.295527	ns	0.228514	0.0670131	ns	up
ASH1L	-0.0905794	-0.162613	-0.0653037	0.641543	ns	0.0720338	ns	-0.0252756	0.0973094	ns	ns
ASH2L	0.191681	0.00839555	-0.0385973	0.302714	ns	0.183285	ns	0.230278	-0.0469928	ns	ns
ASL	-0.182219	0.0182771	-0.00520922	0.701052	ns	-0.200496	ns	-0.17701	-0.0234864	ns	ns
ASMTL	-0.195594	0.165228	-0.0701956	0.248126	ns	-0.360822	ns	-0.125398	-0.235424	ns	ns
ASNS	-0.0194756	-0.0847634	0.0178754	0.63716	ns	0.0652878	ns	-0.037351	0.102639	ns	ns
ASNSD1	-0.00129281	0.0525142	0.0241462	0.62371	ns	-0.053807	ns	-0.025439	-0.0283681	ns	ns
ASPH	-0.249823	-0.153358	-0.0135605	0.697311	ns	-0.0964646	ns	-0.236263	0.139798	ns	ns
ASPM	0.283214	-0.0666248	-0.074148	0.0818751	sig	0.349839	up	0.357362	-0.00752318	ns	up
ASPSCR1	-0.0880418	-0.191511	0.0433424	0.603997	ns	0.10347	ns	-0.131384	0.234854	ns	ns
ASRGL1	-0.0926702	-0.434957	-0.0473919	0.482218	ns	0.342287	ns	-0.0452783	0.387565	ns	ns
ASS1	0.30592	-0.0134619	-0.156917	0.711401	ns	0.319382	ns	0.462837	-0.143455	ns	ns
ASXL1	0.0174826	0.194984	-0.0585337	0.720438	ns	-0.177501	ns	0.0760163	-0.253518	ns	ns
ASXL2	0.146933	0.03429	-0.040742	0.530173	ns	0.112643	ns	0.187675	-0.075032	ns	ns
ATAD1	0.0338485	0.042732	0.0407476	0.706623	ns	-0.00888351	ns	-0.00689909	-0.00198442	ns	ns
ATAD2	0.388177	-0.229908	0.0183685	0.120943	ns	0.618084	ns	0.369808	0.248276	ns	up
ATAD2B	0.362969	-0.183834	-0.0232161	0.184928	ns	0.546804	ns	0.386185	0.160618	ns	ns
ATAD3A	0.102944	0.0145293	-0.000383644	0.588878	ns	0.0884152	ns	0.103328	-0.0149129	ns	ns
ATAD3B	-0.00197715	0.145577	0.0474942	0.342413	ns	-0.147554	ns	-0.0494713	-0.0980824	ns	ns
ATAD3C	0.0404206	-0.14704	-0.0145225	0.603991	ns	0.187461	ns	0.0549431	0.132517	ns	ns
ATAD5	0.283294	-0.117385	-0.0266709	0.301767	ns	0.400679	ns	0.309965	0.0907139	ns	ns
ATAT1	0.013452	-0.00501648	0.00379467	0.719995	ns	0.0184685	ns	0.00965738	0.00881115	ns	ns
ATE1	0.066133	-0.155628	0.0205732	0.292367	ns	0.221761	ns	0.0455597	0.176201	ns	ns
ATF1	0.143188	-0.0257969	0.0296004	0.629271	ns	0.168984	ns	0.113587	0.0553973	ns	ns
ATF2	0.0817536	0.00881088	-0.0299769	0.476714	ns	0.0729427	ns	0.11173	-0.0387878	ns	ns
ATF3	0.03541	-0.147558	0.0227272	0.68685	ns	0.182968	ns	0.0126829	0.170285	ns	ns
ATF6	-0.165181	0.0449139	-0.00747458	0.227563	ns	-0.210095	ns	-0.157706	-0.0523885	ns	ns
ATF6B	0.00149926	0.164751	0.00262289	0.395031	ns	-0.163252	ns	-0.00112362	-0.162128	ns	ns
ATF7	0.253794	-0.205279	-0.0219654	0.129346	ns	0.459073	ns	0.275759	0.183314	ns	up
ATF7IP	0.0314154	0.253642	0.0400563	0.633677	ns	-0.222227	ns	-0.00864091	-0.213586	ns	ns
ATG101	-0.104792	0.0842763	0.0314889	0.346924	ns	-0.189068	ns	-0.13628	-0.0527874	ns	ns
ATG12	-0.0851144	0.0213587	0.125662	0.40274	ns	-0.106473	ns	-0.210776	0.104303	ns	ns
ATG14	-0.136011	-0.00408612	-0.0752148	0.690626	ns	-0.131925	ns	-0.060796	-0.0711287	ns	ns
ATG16L1	-0.173133	0.18791	0.012561	0.0839132	sig	-0.361043	down	-0.185694	-0.175349	ns	down
ATG2A	-0.119137	0.0188212	0.0387967	0.358182	ns	-0.137958	ns	-0.157934	0.0199755	ns	ns
ATG2B	-0.171983	0.0331336	0.068684	0.68782	ns	-0.205117	ns	-0.240667	0.0355504	ns	ns
ATG3	-0.0206551	0.127863	0.0196596	0.657636	ns	-0.148518	ns	-0.0403147	-0.108203	ns	ns
ATG4A	-0.50667	0.115958	-0.0226473	0.202072	ns	-0.622629	ns	-0.484023	-0.138606	ns	ns
ATG4B	-0.0668313	-0.162674	0.00637707	0.703555	ns	0.0958429	ns	-0.0732084	0.169051	ns	ns
ATG4C	-0.181337	0.283465	0.00139348	0.161375	ns	-0.464802	ns	-0.182731	-0.282071	ns	down
ATG5	-0.0183436	0.05016	0.0452876	0.652524	ns	-0.0685035	ns	-0.0636312	-0.00487233	ns	ns
ATG7	-0.200401	0.080811	0.0229168	0.323819	ns	-0.281212	ns	-0.223318	-0.0578942	ns	ns
ATG9A	-0.0712154	0.0336142	0.0224362	0.555477	ns	-0.10483	ns	-0.0936515	-0.011178	ns	ns
ATIC	-0.0787181	0.104118	0.00417665	0.615337	ns	-0.182836	ns	-0.0828948	-0.0999416	ns	ns
ATL1	0.00180517	0.234177	-0.176511	0.533017	ns	-0.232372	ns	0.178316	-0.410688	ns	ns
ATL2	0.0505771	-0.0632533	-0.0375607	0.542417	ns	0.11383	ns	0.0881378	0.0256926	ns	ns
ATL3	-0.0908965	-0.144558	0.0476956	0.721653	ns	0.0536615	ns	-0.138592	0.192254	ns	ns
ATM	0.0753064	0.307571	-0.0196953	0.29878	ns	-0.232264	ns	0.0950017	-0.327266	ns	ns
ATN1	-0.175127	0.0613448	0.0338311	0.64107	ns	-0.236472	ns	-0.208958	-0.0275137	ns	ns
ATOX1	-0.0549336	0.293753	-0.0656969	0.476939	ns	-0.348687	ns	0.0107632	-0.35945	ns	ns
ATP11A	-0.260399	0.183288	-0.0978142	0.131356	ns	-0.443688	ns	-0.162585	-0.281103	ns	down
ATP11B	-0.132531	-0.00540054	-0.0470035	0.521132	ns	-0.12713	ns	-0.0855273	-0.041603	ns	ns
ATP11C	0.0894912	0.287182	0.0944641	0.166038	ns	-0.197691	ns	-0.00497288	-0.192718	ns	ns
ATP12A	-0.0310698	-0.111894	0.000601774	0.637697	ns	0.0808242	ns	-0.0316716	0.112496	ns	ns
ATP13A1	0.0436624	0.164282	-0.0240384	0.354372	ns	-0.120619	ns	0.0677008	-0.18832	ns	ns
ATP13A2	-0.201386	-0.0242371	0.0142249	0.419532	ns	-0.177148	ns	-0.21561	0.0384621	ns	ns
ATP13A3	0.0231397	0.00114706	-0.112683	0.57765	ns	0.0219926	ns	0.135823	-0.11383	ns	ns
ATP1A1	-0.0963939	-0.227477	-0.0300331	0.561097	ns	0.131084	ns	-0.0663607	0.197444	ns	ns
ATP1A3	0.104557	-0.0787314	-0.0150516	0.489705	ns	0.183289	ns	0.119609	0.0636798	ns	ns
ATP1A4	-0.00208231	-0.263059	-0.0274548	0.257211	ns	0.260976	ns	0.0253725	0.235604	ns	ns
ATP1B1	-0.034819	-0.39586	0.105183	0.275001	ns	0.361041	ns	-0.140002	0.501042	ns	ns
ATP1B3	-0.0330299	0.0392355	-0.0467722	0.428452	ns	-0.0722654	ns	0.0137422	-0.0860077	ns	ns
ATP23	0.114349	0.136409	0.0419019	0.567236	ns	-0.0220598	ns	0.0724476	-0.0945074	ns	ns
ATP2A2	0.0375073	-0.104215	-0.0110276	0.478614	ns	0.141722	ns	0.0485349	0.0931873	ns	ns
ATP2A3	-0.0785773	-0.141933	-0.134242	0.486216	ns	0.0633561	ns	0.055665	0.00769103	ns	ns
ATP2B1	-0.0249171	-0.0361359	0.000513998	0.662508	ns	0.0112188	ns	-0.0254311	0.0366499	ns	ns
ATP2B4	-0.280918	0.224619	-0.040498	0.295657	ns	-0.505537	ns	-0.24042	-0.265116	ns	ns
ATP2C1	-0.0909586	-0.127701	-0.0248265	0.442084	ns	0.0367424	ns	-0.0661322	0.102875	ns	ns
ATP5F1A	-0.073249	0.076938	-0.0435629	0.357167	ns	-0.150187	ns	-0.0296861	-0.120501	ns	ns
ATP5F1B	-0.0895995	0.108821	-0.0417101	0.383461	ns	-0.198421	ns	-0.0478894	-0.150532	ns	ns
ATP5F1C	0.127622	0.0858007	-0.045008	0.48923	ns	0.0418212	ns	0.17263	-0.130809	ns	ns
ATP5F1D	0.0348462	0.0104971	-0.0586446	0.536614	ns	0.0243491	ns	0.0934908	-0.0691417	ns	ns
ATP5F1E	-0.135562	0.165635	-0.0652791	0.265401	ns	-0.301196	ns	-0.0702825	-0.230914	ns	ns
ATP5IF1	0.0968979	0.188106	-0.0741095	0.501566	ns	-0.091208	ns	0.171007	-0.262215	ns	ns
ATP5MC2	0.137607	0.0394213	0.0135566	0.511181	ns	0.0981861	ns	0.124051	-0.0258647	ns	ns
ATP5MD	0.0793949	0.0915419	-0.0526453	0.702411	ns	-0.012147	ns	0.13204	-0.144187	ns	ns
ATP5ME	-0.0925507	0.0635621	-0.0653349	0.70681	ns	-0.156113	ns	-0.0272158	-0.128897	ns	ns
ATP5MF-PTCD1	-0.0921441	-0.0683592	-0.0239296	0.361417	ns	-0.0237849	ns	-0.0682145	0.0444296	ns	ns
ATP5MG	0.13814	0.103927	0.00318779	0.70691	ns	0.0342133	ns	0.134953	-0.100739	ns	ns
ATP5MPL	0.178452	-0.222075	0.00476226	0.407828	ns	0.400527	ns	0.17369	0.226837	ns	ns
ATP5PB	0.215403	0.075461	-0.022756	0.701092	ns	0.139942	ns	0.238159	-0.098217	ns	ns
ATP5PD	0.0473959	-0.146374	-0.0865337	0.68042	ns	0.19377	ns	0.13393	0.0598404	ns	ns
ATP5PF	-0.170122	0.0309385	-0.0539006	0.451663	ns	-0.201061	ns	-0.116222	-0.084839	ns	ns
ATP5PO	-0.0430335	0.10778	0.00723875	0.677604	ns	-0.150813	ns	-0.0502722	-0.100541	ns	ns
ATP6AP1	-0.15758	-0.0259338	0.0423624	0.163939	ns	-0.131646	ns	-0.199943	0.0682963	ns	ns
ATP6AP2	-0.156611	0.0215598	0.00939623	0.366652	ns	-0.178171	ns	-0.166008	-0.0121636	ns	ns
ATP6V0A1	-0.115109	-0.0905473	-0.00830281	0.695024	ns	-0.024562	ns	-0.106807	0.0822445	ns	ns
ATP6V0A2	-0.0189123	0.0132879	-0.0192839	0.461992	ns	-0.0322002	ns	0.00037161	-0.0325718	ns	ns
ATP6V0C	-0.258443	-0.136427	0.0561698	0.457502	ns	-0.122017	ns	-0.314613	0.192596	ns	ns
ATP6V0D1	-0.147221	-0.0233871	-0.018472	0.438542	ns	-0.123833	ns	-0.128749	0.0049151	ns	ns
ATP6V1A	-0.124389	0.0577207	-0.00962194	0.250718	ns	-0.18211	ns	-0.114768	-0.0673426	ns	ns
ATP6V1B1	-0.139355	0.0563109	-0.108141	0.643925	ns	-0.195666	ns	-0.0312141	-0.164452	ns	ns
ATP6V1B2	-0.145979	0.134139	0.0139007	0.45493	ns	-0.280118	ns	-0.15988	-0.120239	ns	ns
ATP6V1C1	-0.190612	0.101703	0.0295483	0.214735	ns	-0.292315	ns	-0.22016	-0.0721546	ns	ns
ATP6V1D	0.0930081	-0.0857811	0.00335379	0.71978	ns	0.178789	ns	0.0896543	0.0891349	ns	ns
ATP6V1E1	-0.143423	0.0508706	0.00169149	0.385723	ns	-0.194294	ns	-0.145115	-0.0491791	ns	ns
ATP6V1F	-0.0631271	0.0121386	-0.0249411	0.547083	ns	-0.0752657	ns	-0.038186	-0.0370797	ns	ns
ATP6V1G1	0.0277243	0.0570532	-0.0398005	0.622281	ns	-0.0293289	ns	0.0675248	-0.0968537	ns	ns
ATP6V1H	-0.0624704	0.106143	-0.043469	0.469072	ns	-0.168614	ns	-0.0190014	-0.149612	ns	ns
ATP7A	-0.052966	-0.172904	-0.00304503	0.709987	ns	0.119938	ns	-0.049921	0.169859	ns	ns
ATP7B	-0.207623	-0.10075	0.0573771	0.606876	ns	-0.106873	ns	-0.265	0.158127	ns	ns
ATP8A1	0.230089	-0.640997	0.0136078	0.506226	ns	0.871085	ns	0.216481	0.654604	ns	ns
ATP8B1	-0.0311576	-0.539288	0.108013	0.204212	ns	0.508131	ns	-0.139171	0.647301	ns	ns
ATP8B3	-0.106233	0.186283	-0.0423021	0.498168	ns	-0.292516	ns	-0.0639308	-0.228585	ns	ns
ATP9A	-0.126065	-0.054985	0.0744694	0.717363	ns	-0.0710796	ns	-0.200534	0.129454	ns	ns
ATP9B	-0.0497573	0.0516813	-0.0439045	0.496453	ns	-0.101439	ns	-0.00585283	-0.0955858	ns	ns
ATPAF1	0.0653363	0.233838	-0.0544809	0.380018	ns	-0.168501	ns	0.119817	-0.288319	ns	ns
ATPAF2	-0.158759	0.127897	-0.0329491	0.154851	ns	-0.286657	ns	-0.12581	-0.160846	ns	down
ATR	0.0188466	0.032917	-0.0150989	0.709315	ns	-0.0140704	ns	0.0339455	-0.0480159	ns	ns
ATRAID	-0.212428	0.0264087	-0.00279723	0.170795	ns	-0.238837	ns	-0.209631	-0.0292059	ns	ns
ATRIP	-0.0959661	0.0930754	0.0234898	0.0901963	sig	-0.189042	down	-0.119456	-0.0695856	ns	down
ATRN	-0.117985	0.0624762	-0.016941	0.290661	ns	-0.180461	ns	-0.101044	-0.0794172	ns	ns
ATRX	0.0531408	0.133675	-0.0685065	0.621482	ns	-0.0805345	ns	0.121647	-0.202182	ns	ns
ATXN1	-0.159884	-0.122487	0.0338098	0.637498	ns	-0.0373968	ns	-0.193693	0.156297	ns	ns
ATXN10	-0.00258706	0.0368218	-0.0289483	0.691794	ns	-0.0394088	ns	0.0263612	-0.0657701	ns	ns
ATXN1L	-0.0128561	-0.00400648	0.00734455	0.492767	ns	-0.00884959	ns	-0.0202006	0.011351	ns	ns
ATXN2	-0.0990158	0.137032	-0.000966874	0.529633	ns	-0.236048	ns	-0.0980489	-0.137999	ns	ns
ATXN2L	0.162868	0.0213224	-0.00420085	0.367556	ns	0.141546	ns	0.167069	-0.0255232	ns	ns
ATXN3	0.086758	-0.0233439	0.045115	0.704826	ns	0.110102	ns	0.0416429	0.0684589	ns	ns
ATXN7	-0.136045	-0.0131342	0.0187953	0.591748	ns	-0.122911	ns	-0.154841	0.0319295	ns	ns
ATXN7L3	0.216072	0.202101	-0.00781195	0.715249	ns	0.0139711	ns	0.223884	-0.209913	ns	ns
ATXN7L3B	0.00181842	-0.40146	0.0451777	0.202072	ns	0.403278	ns	-0.0433593	0.446637	ns	up
AUH	-0.181968	-0.141041	-0.0563828	0.66001	ns	-0.0409272	ns	-0.125586	0.0846584	ns	ns
AUP1	-0.0723894	0.216741	-0.0562245	0.064011	sig	-0.289131	down	-0.0161649	-0.272966	ns	down
AURKA	0.125016	-0.0254176	-0.0209489	0.577084	ns	0.150433	ns	0.145965	0.00446872	ns	ns
AURKAIP1	-0.16133	-0.0746767	0.047942	0.42828	ns	-0.0866529	ns	-0.209272	0.122619	ns	ns
AURKB	0.140373	0.0730449	0.0416777	0.458789	ns	0.0673281	ns	0.0986953	-0.0313672	ns	ns
AUTS2	-0.0137729	-0.404699	0.0719763	0.621879	ns	0.390926	ns	-0.0857492	0.476675	ns	ns
AVEN	0.140644	0.0675164	0.0326714	0.527234	ns	0.0731276	ns	0.107973	-0.034845	ns	ns
AVL9	-0.155246	-0.127287	-0.0343716	0.59774	ns	-0.0279586	ns	-0.120874	0.0929155	ns	ns
AXIN1	-0.055958	-0.127187	0.036887	0.618422	ns	0.0712293	ns	-0.092845	0.164074	ns	ns
AXL	-0.337668	0.388462	-0.0763141	0.350797	ns	-0.726129	ns	-0.261353	-0.464776	ns	ns
AZGP1	-0.316899	-0.369074	-0.0955512	0.517383	ns	0.0521745	ns	-0.221348	0.273523	ns	ns
AZI2	-0.185166	-0.088339	0.0284369	0.671478	ns	-0.0968271	ns	-0.213603	0.116776	ns	ns
B2M	-0.0741905	0.110251	-0.0176691	0.717034	ns	-0.184442	ns	-0.0565214	-0.12792	ns	ns
B3GALT6	-0.114837	0.0115732	-0.0450195	0.471367	ns	-0.12641	ns	-0.0698177	-0.0565927	ns	ns
B3GAT3	0.0748728	0.0274699	-0.0572249	0.58592	ns	0.0474029	ns	0.132098	-0.0846948	ns	ns
B3GLCT	-0.0982326	0.17386	0.0195494	0.330717	ns	-0.272093	ns	-0.117782	-0.154311	ns	ns
B3GNT2	-0.205893	-0.148708	-0.011283	0.534027	ns	-0.0571858	ns	-0.19461	0.137424	ns	ns
B3GNT3	-0.671164	-0.249777	0.0395487	0.518963	ns	-0.421387	ns	-0.710713	0.289326	ns	ns
B4GALNT1	0.358174	0.147317	0.0509531	0.68059	ns	0.210857	ns	0.307221	-0.0963641	ns	ns
B4GALT1	-0.3194	-0.0282119	0.0630333	0.329809	ns	-0.291188	ns	-0.382433	0.0912453	ns	ns
B4GALT3	-0.199454	-0.0809827	0.0409579	0.502095	ns	-0.118471	ns	-0.240412	0.121941	ns	ns
B4GALT4	-0.348522	-0.0772734	-0.12686	0.552741	ns	-0.271249	ns	-0.221662	-0.0495866	ns	ns
B4GALT7	-0.0555331	0.118228	-0.0137699	0.176382	ns	-0.173761	ns	-0.0417632	-0.131998	ns	ns
B4GAT1	-0.277182	-0.0862892	0.00757434	0.508781	ns	-0.190893	ns	-0.284756	0.0938636	ns	ns
BABAM1	-0.0701916	0.176179	0.0112179	0.299311	ns	-0.246371	ns	-0.0814095	-0.164961	ns	ns
BABAM2	0.0335199	0.129892	0.0392253	0.352252	ns	-0.0963724	ns	-0.0057054	-0.090667	ns	ns
BACE1	0.628163	-0.171701	-0.0866222	0.497853	ns	0.799864	ns	0.714785	0.0850786	ns	ns
BACE2	-0.386897	0.0648582	0.0117722	0.391136	ns	-0.451755	ns	-0.398669	-0.053086	ns	ns
BACH1	0.0188469	-0.0339182	-0.0287029	0.65751	ns	0.0527651	ns	0.0475498	0.00521527	ns	ns
BACH2	-0.0195922	-0.278543	0.0358168	0.394724	ns	0.25895	ns	-0.055409	0.314359	ns	ns
BAD	-0.101887	-0.232869	0.0411104	0.472015	ns	0.130982	ns	-0.142997	0.273979	ns	ns
BAG1	0.13392	-0.0797155	0.0218899	0.279559	ns	0.213635	ns	0.11203	0.101605	ns	ns
BAG3	-0.447334	0.11969	-0.00783388	0.295568	ns	-0.567024	ns	-0.4395	-0.127524	ns	ns
BAG4	0.0840103	0.164002	0.0269713	0.587288	ns	-0.0799914	ns	0.057039	-0.13703	ns	ns
BAG5	0.035637	-0.0615358	0.0452473	0.690828	ns	0.0971728	ns	-0.00961028	0.106783	ns	ns
BAG6	-0.130515	0.0204512	0.00258441	0.281007	ns	-0.150966	ns	-0.133099	-0.0178668	ns	ns
BAHD1	0.340605	-0.211875	0.00159994	0.222172	ns	0.552481	ns	0.339006	0.213475	ns	ns
BAIAP2	-0.100545	0.132781	0.00759984	0.339281	ns	-0.233326	ns	-0.108145	-0.125181	ns	ns
BAIAP2L1	-0.25298	-0.30392	0.098899	0.659406	ns	0.0509395	ns	-0.351879	0.402819	ns	ns
BANF1	-0.031335	-0.0840601	0.0797363	0.363874	ns	0.0527251	ns	-0.111071	0.163796	ns	ns
BANP	0.141091	0.11109	0.0104065	0.53159	ns	0.0300011	ns	0.130685	-0.100684	ns	ns
BAP1	0.0743692	-0.021906	-0.00491113	0.559738	ns	0.0962752	ns	0.0792804	0.0169948	ns	ns
BARD1	0.151567	-0.0989054	0.0177538	0.438934	ns	0.250473	ns	0.133813	0.116659	ns	ns
BASP1	-0.36988	1.13712	-0.0878011	0.106133	ns	-1.507	ns	-0.282079	-1.22493	ns	down
BAX	0.0155184	0.118216	-0.0423325	0.438609	ns	-0.102698	ns	0.0578509	-0.160549	ns	ns
BAZ1A	0.204527	0.0832403	-0.0501023	0.492553	ns	0.121287	ns	0.254629	-0.133343	ns	ns
BAZ1B	0.282804	-0.112783	-0.082228	0.351725	ns	0.395588	ns	0.365032	0.0305552	ns	ns
BAZ2A	0.0867596	-0.0838725	-0.0624939	0.40973	ns	0.170632	ns	0.149253	0.0213786	ns	ns
BAZ2B	-0.176272	0.263157	-0.0349733	0.20785	ns	-0.439429	ns	-0.141298	-0.298131	ns	ns
BBC3	-0.157866	-0.205243	0.0933069	0.641861	ns	0.047376	ns	-0.251173	0.298549	ns	ns
BBS9	-0.100458	0.306301	-0.00656396	0.695021	ns	-0.40676	ns	-0.0938943	-0.312865	ns	ns
BBX	-0.0678642	0.11133	1.72903e-05	0.666403	ns	-0.179194	ns	-0.0678815	-0.111312	ns	ns
BCAM	0.285696	-0.559088	0.013725	0.204212	ns	0.844784	ns	0.271971	0.572813	ns	ns
BCAP29	-0.42561	0.0173774	0.0558428	0.120004	ns	-0.442987	ns	-0.481453	0.0384654	ns	down
BCAP31	-0.220815	-0.0355096	0.0705843	0.325719	ns	-0.185305	ns	-0.291399	0.106094	ns	ns
BCAR1	-0.37121	-0.0582021	-0.0852564	0.251727	ns	-0.313008	ns	-0.285954	-0.0270543	ns	ns
BCAR3	-0.4723	-0.211241	0.011901	0.455681	ns	-0.261059	ns	-0.484201	0.223142	ns	ns
BCAS1	0.046482	-0.218911	-0.0414408	0.406985	ns	0.265393	ns	0.0879229	0.17747	ns	ns
BCAS2	0.153336	-0.0276387	-0.0171333	0.479385	ns	0.180975	ns	0.170469	0.0105054	ns	ns
BCAS3	-0.112424	-0.144853	0.00947146	0.444341	ns	0.0324288	ns	-0.121896	0.154325	ns	ns
BCAT1	-0.359108	0.0162383	-0.113928	0.178562	ns	-0.375347	ns	-0.245181	-0.130166	ns	ns
BCAT2	0.0328025	-0.0556776	0.0355472	0.544562	ns	0.0884801	ns	-0.00274468	0.0912248	ns	ns
BCCIP	-0.265153	-0.0665656	0.050598	0.364072	ns	-0.198587	ns	-0.315751	0.117164	ns	ns
BCHE	-0.0979993	0.0961546	-0.107007	0.67116	ns	-0.194154	ns	0.00900769	-0.203162	ns	ns
BCKDHA	0.0674237	0.0341481	-0.0209676	0.673935	ns	0.0332755	ns	0.0883913	-0.0551158	ns	ns
BCKDHB	-0.0550596	0.070226	-0.00129436	0.648749	ns	-0.125286	ns	-0.0537652	-0.0715204	ns	ns
BCKDK	-0.158724	0.0515941	-0.0484004	0.61402	ns	-0.210318	ns	-0.110323	-0.0999945	ns	ns
BCL10	-0.0214601	0.130067	0.0259703	0.655332	ns	-0.151527	ns	-0.0474304	-0.104097	ns	ns
BCL11A	0.48454	-0.030444	-0.0781445	0.593723	ns	0.514984	ns	0.562685	-0.0477004	ns	ns
BCL11B	0.494859	-0.280278	-0.20999	0.210284	ns	0.775136	ns	0.704848	0.0702881	ns	ns
BCL2L1	-0.109943	-0.361362	0.0211466	0.555477	ns	0.251419	ns	-0.13109	0.382509	ns	ns
BCL2L11	0.345792	-0.229617	-0.0780533	0.530405	ns	0.575409	ns	0.423845	0.151563	ns	ns
BCL2L12	-0.240635	0.0469436	-0.0270331	0.132612	ns	-0.287579	ns	-0.213602	-0.0739767	ns	down
BCL2L15	-0.935041	-0.398605	0.26481	0.721209	ns	-0.536436	ns	-1.19985	0.663415	ns	ns
BCL2L2	-0.00463379	0.0204817	0.00800058	0.715223	ns	-0.0251155	ns	-0.0126344	-0.0124811	ns	ns
BCL3	-0.0265756	-0.134029	-0.0503603	0.547751	ns	0.107453	ns	0.0237846	0.0836685	ns	ns
BCL7A	0.227317	-0.115562	0.0119005	0.0797211	sig	0.342879	up	0.215416	0.127463	ns	up
BCL7B	0.190958	-0.169639	0.0902629	0.398132	ns	0.360598	ns	0.100695	0.259902	ns	ns
BCL7C	0.047707	-0.0544096	0.00459409	0.699434	ns	0.102117	ns	0.0431129	0.0590037	ns	ns
BCL9	0.16726	0.0378919	-0.0613113	0.452208	ns	0.129368	ns	0.228571	-0.0992032	ns	ns
BCL9L	-0.0672532	-0.0931104	0.0632273	0.627784	ns	0.0258572	ns	-0.13048	0.156338	ns	ns
BCLAF1	0.0795004	0.0346972	-0.0681635	0.721653	ns	0.0448031	ns	0.147664	-0.102861	ns	ns
BCLAF3	0.0699943	0.0390701	-0.0223296	0.652441	ns	0.0309242	ns	0.0923239	-0.0613997	ns	ns
BCOR	0.328084	0.106735	-0.0904127	0.316618	ns	0.22135	ns	0.418497	-0.197147	ns	ns
BCORL1	0.201712	-0.102052	0.000765416	0.619899	ns	0.303763	ns	0.200946	0.102817	ns	ns
BCR	-0.000331426	-0.0400169	0.0198697	0.365446	ns	0.0396855	ns	-0.0202011	0.0598866	ns	ns
BCS1L	-0.145098	-0.00143783	-0.0182569	0.156983	ns	-0.14366	ns	-0.126841	-0.0168191	ns	down
BDH1	0.072937	0.0449148	0.0594281	0.289222	ns	0.0280223	ns	0.013509	0.0145133	ns	ns
BDH2	0.239928	-0.122521	-0.0110419	0.385723	ns	0.362448	ns	0.25097	0.111479	ns	ns
BDP1	-0.12922	-0.0226582	-0.0357171	0.715249	ns	-0.106561	ns	-0.0935024	-0.0130589	ns	ns
BECN1	-0.0835997	0.0971841	0.0176587	0.107145	ns	-0.180784	ns	-0.101258	-0.0795255	ns	down
BEND3	0.017248	0.0580531	-0.0201609	0.640838	ns	-0.040805	ns	0.0374089	-0.078214	ns	ns
BEND5	0.203001	0.42438	-0.166818	0.529664	ns	-0.221378	ns	0.369819	-0.591197	ns	ns
BET1	0.0257995	-0.0519068	-0.0445926	0.56014	ns	0.0777063	ns	0.0703921	0.00731416	ns	ns
BET1L	-0.121707	0.034556	-0.00356883	0.683823	ns	-0.156262	ns	-0.118138	-0.0381248	ns	ns
BGN	-0.274491	-0.0983745	-0.219304	0.620459	ns	-0.176117	ns	-0.0551873	-0.120929	ns	ns
BHLHE40	-0.132823	-0.220726	0.0310775	0.510834	ns	0.087903	ns	-0.1639	0.251803	ns	ns
BHLHE41	-0.00674817	0.130156	-0.168666	0.356589	ns	-0.136904	ns	0.161918	-0.298822	ns	ns
BHMT	-0.0901849	0.0578095	-0.056373	0.295657	ns	-0.147994	ns	-0.0338119	-0.114183	ns	ns
BICC1	-0.220139	-0.193804	-0.0546488	0.642501	ns	-0.0263349	ns	-0.16549	0.139155	ns	ns
BICDL2	-0.352161	-0.0909896	-0.0642759	0.37449	ns	-0.261171	ns	-0.287885	0.0267138	ns	ns
BICRA	0.297719	-0.188479	-0.0415052	0.176054	ns	0.486198	ns	0.339224	0.146974	ns	ns
BICRAL	0.302591	0.0605811	-0.0427086	0.183142	ns	0.24201	ns	0.345299	-0.10329	ns	ns
BID	-0.137864	0.0172946	0.0637059	0.709987	ns	-0.155159	ns	-0.20157	0.0464113	ns	ns
BIN1	0.0110246	0.0890071	-0.0243004	0.696695	ns	-0.0779826	ns	0.0353249	-0.113308	ns	ns
BIN3	-0.112269	-0.0429379	0.0186999	0.610834	ns	-0.0693315	ns	-0.130969	0.0616377	ns	ns
BIRC2	-0.211271	-0.112181	0.0267264	0.606222	ns	-0.09909	ns	-0.237998	0.138908	ns	ns
BIRC5	0.321345	-0.00395054	0.0755811	0.287333	ns	0.325296	ns	0.245764	0.0795316	ns	ns
BIRC6	-9.45557e-05	0.0683853	-0.00897961	0.515781	ns	-0.0684798	ns	0.00888506	-0.0773649	ns	ns
BLM	0.0741889	-0.116755	-0.00418387	0.679183	ns	0.190944	ns	0.0783728	0.112571	ns	ns
BLMH	-0.00289272	0.0779327	0.0186765	0.322002	ns	-0.0808254	ns	-0.0215693	-0.0592562	ns	ns
BLOC1S1	-0.0158354	0.150908	0.00523766	0.69474	ns	-0.166744	ns	-0.0210731	-0.145671	ns	ns
BLOC1S2	-0.120208	0.0587134	-0.020906	0.661483	ns	-0.178922	ns	-0.0993021	-0.0796195	ns	ns
BLOC1S3	0.0290935	-0.0972141	0.0342009	0.189023	ns	0.126308	ns	-0.00510738	0.131415	ns	up
BLOC1S4	-0.0513699	-0.0534951	0.0452151	0.348407	ns	0.00212522	ns	-0.096585	0.0987102	ns	ns
BLOC1S5	0.074235	-0.0778261	0.0140096	0.300412	ns	0.152061	ns	0.0602254	0.0918357	ns	ns
BLOC1S6	0.128641	-0.141632	0.0508379	0.615127	ns	0.270273	ns	0.0778033	0.19247	ns	ns
BLVRA	-0.302652	-0.063143	0.00262349	0.6867	ns	-0.239509	ns	-0.305276	0.0657665	ns	ns
BLVRB	-0.174819	0.0102959	-0.00676978	0.532869	ns	-0.185115	ns	-0.168049	-0.0170657	ns	ns
BLZF1	-0.251147	-0.0161662	-0.0027983	0.136472	ns	-0.234981	ns	-0.248349	0.0133679	ns	ns
BMP2K	0.188633	0.0640404	0.00181451	0.659526	ns	0.124593	ns	0.186819	-0.0622259	ns	ns
BMPR1A	-0.0512785	0.106597	-0.00665411	0.72172	ns	-0.157875	ns	-0.0446244	-0.113251	ns	ns
BMPR2	-0.250392	0.175546	-0.0649247	0.473159	ns	-0.425939	ns	-0.185468	-0.240471	ns	ns
BMS1	-0.0492353	-0.0098505	-0.00592926	0.30575	ns	-0.0393848	ns	-0.0433061	0.00392124	ns	down
BNIP1	-0.112058	0.0537308	-0.0231644	0.337609	ns	-0.165788	ns	-0.0888931	-0.0768952	ns	ns
BNIP2	-0.0166831	0.144338	-0.0194483	0.662148	ns	-0.161021	ns	0.00276521	-0.163786	ns	ns
BNIP3	-0.307119	-0.0192335	-0.064685	0.314844	ns	-0.287885	ns	-0.242434	-0.0454516	ns	ns
BNIP3L	-0.109275	-0.0486975	-0.00813686	0.655778	ns	-0.0605774	ns	-0.101138	0.0405606	ns	ns
BOD1	-0.113682	-0.097793	-0.0454247	0.610631	ns	-0.0158888	ns	-0.0682572	0.0523683	ns	ns
BOD1L1	-0.142726	-0.0273836	-0.00481955	0.539857	ns	-0.115342	ns	-0.137906	0.022564	ns	ns
BOK	-0.363602	-0.112699	0.0654835	0.61629	ns	-0.250903	ns	-0.429086	0.178183	ns	ns
BOLA1	0.167101	0.108636	0.00806217	0.548593	ns	0.0584647	ns	0.159039	-0.100574	ns	ns
BOLA2	-0.199802	0.14289	-0.0198808	0.620471	ns	-0.342692	ns	-0.179921	-0.16277	ns	ns
BOLA3	-0.0517044	0.0473403	-0.0275586	0.212996	ns	-0.0990448	ns	-0.0241458	-0.074899	ns	ns
BORCS5	-0.207308	0.101905	-0.0137119	0.189869	ns	-0.309212	ns	-0.193596	-0.115616	ns	ns
BORCS6	-0.00352603	0.108236	-0.0462028	0.521132	ns	-0.111762	ns	0.0426768	-0.154439	ns	ns
BORCS7	-0.0814349	0.0852032	-0.0117249	0.674651	ns	-0.166638	ns	-0.06971	-0.0969281	ns	ns
BORCS8	-0.107015	0.175142	-0.0453268	0.166418	ns	-0.282157	ns	-0.061688	-0.220469	ns	ns
BPGM	-0.0339826	-0.127166	-0.055378	0.702189	ns	0.0931836	ns	0.0213954	0.0717882	ns	ns
BPHL	-0.247518	-0.142236	0.091061	0.680038	ns	-0.105282	ns	-0.338579	0.233297	ns	ns
BPNT1	-0.17434	-0.12647	0.07194	0.620839	ns	-0.0478699	ns	-0.24628	0.19841	ns	ns
BPNT2	-0.112634	0.0606404	0.0449346	0.207039	ns	-0.173274	ns	-0.157568	-0.0157057	ns	ns
BPTF	0.185525	0.0507489	-0.0645057	0.467435	ns	0.134776	ns	0.25003	-0.115255	ns	ns
BRAF	-0.069885	-0.0772942	0.00733436	0.690296	ns	0.0074092	ns	-0.0772194	0.0846286	ns	ns
BRAP	-0.00841681	-0.0471626	0.0259188	0.684745	ns	0.0387458	ns	-0.0343356	0.0730814	ns	ns
BRAT1	-0.135976	0.215868	-0.0456416	0.272643	ns	-0.351844	ns	-0.0903345	-0.26151	ns	ns
BRCA1	0.0622441	-0.00478348	0.038545	0.513683	ns	0.0670275	ns	0.0236991	0.0433285	ns	ns
BRCA2	0.0607155	0.0494786	-0.0503321	0.640259	ns	0.011237	ns	0.111048	-0.0998107	ns	ns
BRCC3	-0.0286855	0.0291091	0.0304875	0.379286	ns	-0.0577946	ns	-0.0591731	0.00137843	ns	ns
BRD1	0.176608	-0.184377	-0.0757938	0.206768	ns	0.360985	ns	0.252401	0.108583	ns	ns
BRD2	0.0293145	0.120553	-0.0334349	0.681972	ns	-0.0912385	ns	0.0627493	-0.153988	ns	ns
BRD3	0.280126	-0.117186	-0.0475801	0.250297	ns	0.397312	ns	0.327706	0.0696057	ns	ns
BRD4	0.221058	0.0907951	-0.0623532	0.287147	ns	0.130263	ns	0.283411	-0.153148	ns	ns
BRD7	0.267961	-0.0274959	-0.0594328	0.129653	ns	0.295457	ns	0.327394	-0.0319369	ns	up
BRD8	-0.0643681	-0.0767322	-0.00983947	0.379286	ns	0.0123641	ns	-0.0545286	0.0668927	ns	ns
BRD9	0.210053	0.142604	-0.056156	0.405607	ns	0.0674489	ns	0.266209	-0.19876	ns	ns
BRF1	0.135961	-0.129502	-0.0493564	0.398132	ns	0.265462	ns	0.185317	0.0801455	ns	ns
BRI3	-0.170123	0.0989356	-0.0698263	0.636048	ns	-0.269058	ns	-0.100296	-0.168762	ns	ns
BRI3BP	0.0727293	-0.101239	0.0510251	0.576812	ns	0.173968	ns	0.0217041	0.152264	ns	ns
BRIP1	0.191203	0.0995951	-0.0200983	0.51287	ns	0.0916077	ns	0.211301	-0.119693	ns	ns
BRIX1	-0.106108	-0.0431099	-0.0390927	0.307542	ns	-0.0629978	ns	-0.067015	0.00401716	ns	down
BRK1	-0.0127247	-0.0725058	0.0147964	0.672243	ns	0.0597811	ns	-0.0275212	0.0873022	ns	ns
BRMS1	0.177526	0.0256297	-0.0291451	0.52283	ns	0.151896	ns	0.206671	-0.0547748	ns	ns
BRMS1L	-0.0993948	0.0756498	0.0182642	0.336396	ns	-0.175045	ns	-0.117659	-0.0573857	ns	ns
BROX	0.0991444	-0.239676	-0.0303067	0.251727	ns	0.338821	ns	0.129451	0.20937	ns	ns
BRPF1	0.209303	0.0199181	-0.0491768	0.58222	ns	0.189385	ns	0.25848	-0.0690949	ns	ns
BRPF3	-0.0947487	0.120058	-0.0819053	0.632346	ns	-0.214806	ns	-0.0128434	-0.201963	ns	ns
BRWD1	0.2161	0.211156	-0.0709125	0.698893	ns	0.00494359	ns	0.287012	-0.282069	ns	ns
BSCL2	0.0189674	0.0566407	0.00691993	0.70691	ns	-0.0376733	ns	0.0120475	-0.0497208	ns	ns
BSDC1	-0.129338	-0.167634	0.050923	0.455681	ns	0.0382964	ns	-0.180261	0.218557	ns	ns
BSG	-0.0966052	0.18446	0.0169282	0.10408	ns	-0.281065	ns	-0.113533	-0.167532	ns	down
BSPRY	0.163193	-0.384993	0.0419044	0.407517	ns	0.548186	ns	0.121289	0.426897	ns	ns
BST1	-0.481923	0.450561	-0.0640572	0.300122	ns	-0.932484	ns	-0.417866	-0.514618	ns	ns
BST2	0.222726	0.154264	-0.156717	0.70995	ns	0.0684617	ns	0.379443	-0.310982	ns	ns
BTAF1	0.131721	0.00425342	-0.00638652	0.564573	ns	0.127467	ns	0.138107	-0.0106399	ns	ns
BTBD1	-0.182254	-0.0582508	-0.013863	0.323687	ns	-0.124003	ns	-0.168391	0.0443878	ns	ns
BTBD2	-0.129388	0.0674139	0.00705452	0.137268	ns	-0.196802	ns	-0.136442	-0.0603593	ns	down
BTD	-0.329156	-0.00125207	-0.00770527	0.395038	ns	-0.327904	ns	-0.321451	-0.0064532	ns	ns
BTF3	0.197926	0.0464849	-0.0173755	0.3954	ns	0.151441	ns	0.215301	-0.0638604	ns	ns
BTF3L4	0.0907119	-0.269042	0.0844531	0.167535	ns	0.359754	ns	0.00625883	0.353495	ns	up
BTK	-0.0023886	0.22291	0.0836511	0.602343	ns	-0.225299	ns	-0.0860397	-0.139259	ns	ns
BTN2A1	-0.105821	0.0182376	0.0444624	0.123933	ns	-0.124059	ns	-0.150284	0.0262248	ns	down
BTN3A3	-0.0551132	0.125364	-0.105436	0.284302	ns	-0.180478	ns	0.0503223	-0.2308	ns	ns
BTRC	-0.0722232	0.0792162	0.0173974	0.145864	ns	-0.151439	ns	-0.0896205	-0.0618188	ns	down
BUB1	-0.0107904	-0.0693815	-0.0315426	0.703899	ns	0.0585911	ns	0.0207521	0.037839	ns	ns
BUB1B	0.169261	-0.179469	0.0217525	0.363491	ns	0.34873	ns	0.147509	0.201221	ns	ns
BUB3	0.0166537	0.0513016	-0.00369088	0.621482	ns	-0.0346479	ns	0.0203446	-0.0549925	ns	ns
BUD13	0.190024	-0.0890926	-0.0431197	0.288979	ns	0.279116	ns	0.233144	0.0459729	ns	ns
BUD23	0.119115	0.0395749	-0.035491	0.69398	ns	0.0795402	ns	0.154606	-0.0750659	ns	ns
BUD31	0.164714	-0.13506	-0.0639701	0.00484347	sig	0.299774	up	0.228684	0.0710899	ns	up
BYSL	0.128291	0.115395	-0.0148318	0.321734	ns	0.012896	ns	0.143123	-0.130227	ns	ns
BZW1	-0.00888363	-0.0565594	-0.0416615	0.574147	ns	0.0476758	ns	0.0327779	0.0148979	ns	ns
BZW2	0.0144021	0.122129	-0.0232229	0.541073	ns	-0.107727	ns	0.0376249	-0.145352	ns	ns
C10orf88	-0.0781895	0.160987	0.0623602	0.568764	ns	-0.239177	ns	-0.14055	-0.0986268	ns	ns
C11orf54	0.0269026	-0.219724	0.00531591	0.549346	ns	0.246627	ns	0.0215867	0.22504	ns	ns
C11orf58	0.0839844	-0.166797	0.105157	0.375399	ns	0.250782	ns	-0.0211724	0.271954	ns	ns
C11orf68	-0.147809	-0.113544	0.00377035	0.721653	ns	-0.034265	ns	-0.151579	0.117314	ns	ns
C12orf29	-0.149624	0.0774253	0.103648	0.564954	ns	-0.227049	ns	-0.253272	0.0262223	ns	ns
C12orf4	0.0648539	0.0575293	-0.065714	0.282133	ns	0.00732466	ns	0.130568	-0.123243	ns	ns
C12orf43	0.108415	-0.00945324	-0.0111518	0.505525	ns	0.117869	ns	0.119567	-0.00169853	ns	ns
C12orf45	-0.118737	-0.12336	0.0348032	0.556902	ns	0.004623	ns	-0.15354	0.158163	ns	ns
C12orf57	-0.122342	-0.213332	0.0282627	0.193441	ns	0.0909897	ns	-0.150605	0.241594	ns	ns
C12orf65	0.17921	-0.034885	-0.0228455	0.40973	ns	0.214095	ns	0.202055	0.0120394	ns	ns
C12orf73	-0.0385579	0.300623	0.0981272	0.0445243	sig	-0.339181	down	-0.136685	-0.202496	ns	down
C12orf75	-0.0767678	0.156627	0.0667982	0.565254	ns	-0.233394	ns	-0.143566	-0.0898285	ns	ns
C14orf119	-0.167724	-0.0727981	0.063699	0.554687	ns	-0.0949264	ns	-0.231423	0.136497	ns	ns
C14orf93	-0.148263	0.177444	0.0132602	0.552741	ns	-0.325707	ns	-0.161523	-0.164184	ns	ns
C15orf39	-0.0829072	-0.223054	0.054573	0.436063	ns	0.140147	ns	-0.13748	0.277627	ns	ns
C15orf40	0.225304	-0.194764	0.023816	0.303669	ns	0.420069	ns	0.201488	0.21858	ns	ns
C15orf48	-0.715152	0.0267237	0.129592	0.275001	ns	-0.741876	ns	-0.844744	0.102868	ns	ns
C16orf70	-0.0426663	-0.155557	-0.0147098	0.678798	ns	0.112891	ns	-0.0279565	0.140848	ns	ns
C16orf91	-0.244545	0.143156	-0.0376483	0.177641	ns	-0.387701	ns	-0.206897	-0.180804	ns	ns
C17orf49	0.128396	0.0504714	0.0112843	0.684745	ns	0.0779251	ns	0.117112	-0.0391871	ns	ns
C17orf75	-0.0710906	0.0287622	0.0394956	0.651141	ns	-0.0998527	ns	-0.110586	0.0107335	ns	ns
C17orf80	0.199057	-0.0265962	-0.0899463	0.280508	ns	0.225654	ns	0.289004	-0.06335	ns	ns
C17orf97	-0.262565	-0.258021	0.078748	0.476821	ns	-0.00454424	ns	-0.341313	0.336769	ns	ns
C18orf21	-0.107459	0.149752	-0.00460632	0.232102	ns	-0.257211	ns	-0.102853	-0.154358	ns	ns
C18orf25	-0.0362829	-0.308383	0.0370831	0.294906	ns	0.2721	ns	-0.073366	0.345466	ns	ns
C18orf32	0.0479754	-0.357218	-0.00565812	0.182858	ns	0.405193	ns	0.0536336	0.35156	ns	up
C19orf25	-0.126011	0.132705	-0.025217	0.718246	ns	-0.258716	ns	-0.100794	-0.157922	ns	ns
C19orf33	0.112788	0.029116	0.334914	0.676397	ns	0.0836723	ns	-0.222125	0.305798	ns	ns
C19orf47	0.00341453	-0.00170905	-0.00297448	0.679183	ns	0.00512357	ns	0.006389	-0.00126543	ns	ns
C19orf53	0.0526417	-0.156173	-0.000805375	0.280508	ns	0.208815	ns	0.0534471	0.155368	ns	ns
C19orf54	0.132869	0.120821	0.0309856	0.430394	ns	0.0120479	ns	0.101883	-0.0898353	ns	ns
C1D	0.0623732	-0.0835448	-0.0338098	0.30616	ns	0.145918	ns	0.096183	0.049735	ns	ns
C1GALT1	-0.337796	-0.061672	-0.00859121	0.208484	ns	-0.276124	ns	-0.329205	0.0530808	ns	ns
C1GALT1C1	-0.339237	0.0227277	-0.0362745	0.105802	ns	-0.361965	ns	-0.302962	-0.0590022	ns	down
C1R	0.341524	-0.379871	-0.164275	0.444375	ns	0.721395	ns	0.505799	0.215596	ns	ns
C1RL	0.160663	0.11379	-0.0950086	0.387912	ns	0.0468731	ns	0.255671	-0.208798	ns	ns
C1S	-0.0602291	-0.430938	-0.0844697	0.45493	ns	0.370709	ns	0.0242406	0.346468	ns	ns
C1orf109	-0.0820616	0.293435	-0.00792828	0.314844	ns	-0.375497	ns	-0.0741333	-0.301364	ns	ns
C1orf116	-0.25453	-0.348822	-0.141364	0.628881	ns	0.0942929	ns	-0.113165	0.207458	ns	ns
C1orf122	-0.226431	0.0701079	-0.0359058	0.523466	ns	-0.296539	ns	-0.190526	-0.106014	ns	ns
C1orf131	0.0766224	0.0390307	-0.014365	0.719979	ns	0.0375917	ns	0.0909874	-0.0533956	ns	ns
C1orf174	0.219592	0.0446027	-0.028653	0.516675	ns	0.174989	ns	0.248245	-0.0732557	ns	ns
C1orf21	0.114883	-0.462032	0.0207841	0.195927	ns	0.576915	ns	0.0940986	0.482817	ns	up
C1orf226	-0.414275	-0.325043	-0.0072911	0.662148	ns	-0.0892324	ns	-0.406984	0.317752	ns	ns
C1orf35	0.153467	-0.129373	0.0126478	0.312693	ns	0.28284	ns	0.140819	0.14202	ns	ns
C1orf43	0.135882	0.0030309	-0.0292494	0.361484	ns	0.132851	ns	0.165131	-0.0322803	ns	ns
C1orf50	-0.257561	0.032856	-0.0350345	0.57625	ns	-0.290417	ns	-0.222527	-0.0678906	ns	ns
C1orf52	0.0168174	-0.0982755	0.0215574	0.31443	ns	0.115093	ns	-0.00474003	0.119833	ns	ns
C20orf27	-0.0884641	0.153482	0.00546614	0.612708	ns	-0.241946	ns	-0.0939303	-0.148016	ns	ns
C22orf39	-0.0908024	0.0227802	0.0534508	0.599824	ns	-0.113583	ns	-0.144253	0.0306707	ns	ns
C2CD2	-0.00571032	0.0326809	-0.0105493	0.587929	ns	-0.0383912	ns	0.00483893	-0.0432301	ns	ns
C2CD2L	0.0722249	-0.0807154	0.0526936	0.125552	ns	0.15294	ns	0.0195313	0.133409	ns	ns
C2CD5	0.0768925	-0.0152019	-0.0380889	0.710944	ns	0.0920945	ns	0.114981	-0.022887	ns	ns
C2orf49	-0.034702	-0.00691188	-0.00417179	0.721653	ns	-0.0277901	ns	-0.0305302	0.00274009	ns	ns
C2orf68	0.201922	-0.0708683	0.073619	0.314835	ns	0.272791	ns	0.128303	0.144487	ns	ns
C2orf69	-0.235668	0.0127148	-0.00227233	0.379286	ns	-0.248383	ns	-0.233395	-0.0149871	ns	ns
C2orf72	-0.0980607	-0.145431	0.129399	0.57702	ns	0.0473702	ns	-0.22746	0.27483	ns	ns
C3	-0.190271	0.373674	-0.216446	0.388608	ns	-0.563944	ns	0.0261749	-0.590119	ns	ns
C3orf20	0.118249	0.0620354	-0.0120419	0.523258	ns	0.0562134	ns	0.130291	-0.0740773	ns	ns
C3orf38	0.0230742	-0.0547721	0.0535658	0.675762	ns	0.0778463	ns	-0.0304916	0.108338	ns	ns
C4A	-0.0727886	0.0954691	-0.253301	0.363491	ns	-0.168258	ns	0.180512	-0.34877	ns	ns
C4orf3	-0.0432699	0.121547	-0.028981	0.470112	ns	-0.164817	ns	-0.0142889	-0.150528	ns	ns
C5orf15	-0.253855	0.158322	0.112458	0.331816	ns	-0.412178	ns	-0.366314	-0.0458637	ns	ns
C5orf22	-0.307006	-0.131633	0.0165066	0.124308	ns	-0.175373	ns	-0.323513	0.14814	ns	down
C5orf51	-0.115508	-0.310133	0.0887939	0.608407	ns	0.194625	ns	-0.204302	0.398927	ns	ns
C6orf132	0.092908	-0.325467	0.0227043	0.602012	ns	0.418375	ns	0.0702037	0.348171	ns	ns
C6orf47	-0.204728	-0.101005	0.0880016	0.482218	ns	-0.103722	ns	-0.292729	0.189007	ns	ns
C6orf89	-0.133384	-0.121031	0.00257457	0.626951	ns	-0.0123534	ns	-0.135959	0.123606	ns	ns
C7orf25	-0.14659	0.108958	-0.0280349	0.314868	ns	-0.255547	ns	-0.118555	-0.136993	ns	ns
C7orf26	0.0902275	0.0254286	0.000794733	0.263508	ns	0.0647989	ns	0.0894328	-0.0246339	ns	ns
C7orf50	0.175074	-0.114592	-0.0209423	0.0367459	sig	0.289666	up	0.196016	0.0936495	ns	up
C8orf33	0.307867	-0.242491	0.054531	0.164425	ns	0.550357	ns	0.253336	0.297022	ns	ns
C8orf37	-0.107949	-0.0954785	-0.0131127	0.710177	ns	-0.0124708	ns	-0.0948366	0.0823658	ns	ns
C8orf82	-0.262406	-0.0639276	-0.0293107	0.414398	ns	-0.198478	ns	-0.233095	0.034617	ns	ns
C9orf40	-0.199509	-0.261391	0.104641	0.365396	ns	0.0618815	ns	-0.30415	0.366031	ns	ns
C9orf64	0.0111725	-0.274687	0.0838618	0.379286	ns	0.28586	ns	-0.0726893	0.358549	ns	ns
C9orf78	0.0444386	0.0891492	0.0447817	0.663873	ns	-0.0447106	ns	-0.000343064	-0.0443675	ns	ns
CA1	-0.193622	-0.0853593	0.0315096	0.487081	ns	-0.108263	ns	-0.225132	0.116869	ns	ns
CA12	0.238208	-0.457706	-0.152039	0.241081	ns	0.695914	ns	0.390247	0.305667	ns	ns
CA13	-0.254996	0.20035	-0.0331891	0.678798	ns	-0.455346	ns	-0.221807	-0.233539	ns	ns
CA2	-0.313221	-0.13601	-0.110753	0.720438	ns	-0.177212	ns	-0.202468	0.0252565	ns	ns
CA5B	-0.0562695	-0.286854	-0.0973403	0.712431	ns	0.230584	ns	0.0410708	0.189513	ns	ns
CA8	0.119526	0.524996	-0.315906	0.491407	ns	-0.40547	ns	0.435432	-0.840902	ns	ns
CA9	0.0529221	-0.149561	-0.283424	0.490957	ns	0.202483	ns	0.336346	-0.133863	ns	ns
CAAP1	0.0516272	-0.00426317	0.00324875	0.470261	ns	0.0558903	ns	0.0483784	0.00751191	ns	ns
CAB39	-0.0535154	-0.155357	0.0182006	0.720135	ns	0.101842	ns	-0.071716	0.173558	ns	ns
CAB39L	0.0731867	-0.332718	-0.0297898	0.296325	ns	0.405905	ns	0.102976	0.302928	ns	ns
CABIN1	0.19048	-0.124783	-0.0533252	0.137263	ns	0.315263	ns	0.243805	0.0714578	ns	up
CABLES1	-0.158007	0.0559622	-0.0375429	0.168845	ns	-0.213969	ns	-0.120464	-0.0935051	ns	ns
CACNA2D1	0.17468	0.656641	-0.0120494	0.510328	ns	-0.481961	ns	0.186729	-0.66869	ns	ns
CACTIN	-0.0711744	-0.000264308	-0.0203913	0.411255	ns	-0.0709101	ns	-0.0507831	-0.020127	ns	ns
CACUL1	-0.152706	-0.0440056	0.0624252	0.659204	ns	-0.1087	ns	-0.215131	0.106431	ns	ns
CACYBP	-0.0606266	0.0688836	-0.00145287	0.678018	ns	-0.12951	ns	-0.0591737	-0.0703365	ns	ns
CAD	0.137029	0.217128	-0.0116616	0.65194	ns	-0.0800987	ns	0.148691	-0.22879	ns	ns
CADM1	0.0554575	0.102362	-0.212091	0.647696	ns	-0.0469046	ns	0.267549	-0.314453	ns	ns
CADM4	0.0921398	-0.0378673	-0.0207135	0.638781	ns	0.130007	ns	0.112853	0.0171538	ns	ns
CADPS	-0.20191	-0.295104	-0.0293141	0.265023	ns	0.0931944	ns	-0.172596	0.26579	ns	ns
CALB2	-0.766013	-0.0988343	-0.0657075	0.391248	ns	-0.667179	ns	-0.700306	0.0331268	ns	ns
CALCOCO1	-0.194172	-0.00399476	0.00919814	0.528308	ns	-0.190178	ns	-0.203371	0.0131929	ns	ns
CALCOCO2	-0.322997	-0.0719881	-0.00998766	0.202072	ns	-0.251009	ns	-0.31301	0.0620004	ns	ns
CALD1	-0.576656	0.51723	-0.0947616	0.176054	ns	-1.09389	ns	-0.481895	-0.611991	ns	ns
CALM2	0.327537	-0.270063	0.0428887	0.202072	ns	0.5976	ns	0.284648	0.312952	ns	ns
CALR	-0.107987	0.097502	-0.07682	0.251409	ns	-0.205489	ns	-0.031167	-0.174322	ns	ns
CAMK1	0.0811682	0.327505	0.0529541	0.675624	ns	-0.246337	ns	0.0282141	-0.274551	ns	ns
CAMK1D	-0.0801185	-0.178417	-0.0396016	0.432513	ns	0.0982989	ns	-0.0405169	0.138816	ns	ns
CAMK2B	-0.0689752	-0.127745	-0.0354186	0.42464	ns	0.0587697	ns	-0.0335566	0.0923264	ns	ns
CAMK2D	0.133189	-0.160523	0.117133	0.379286	ns	0.293712	ns	0.0160555	0.277657	ns	ns
CAMK2G	-0.0669685	-0.110741	-0.0165457	0.543273	ns	0.0437727	ns	-0.0504227	0.0941954	ns	ns
CAMK4	0.146933	0.381445	-0.129989	0.520379	ns	-0.234511	ns	0.276922	-0.511433	ns	ns
CAMKK1	-0.186601	0.192982	-0.00962143	0.227658	ns	-0.379583	ns	-0.176979	-0.202603	ns	ns
CAMKK2	0.0205303	0.26968	0.0225647	0.708108	ns	-0.24915	ns	-0.00203442	-0.247116	ns	ns
CAMKMT	0.0806321	-0.069822	0.0645916	0.496923	ns	0.150454	ns	0.0160405	0.134414	ns	ns
CAMLG	0.0452153	0.140888	-0.00827396	0.692069	ns	-0.0956725	ns	0.0534893	-0.149162	ns	ns
CAMSAP1	-0.0360957	-0.016766	0.0152519	0.570386	ns	-0.0193298	ns	-0.0513476	0.0320178	ns	ns
CAMSAP2	-0.145654	0.155886	0.0082514	0.52819	ns	-0.301539	ns	-0.153905	-0.147634	ns	ns
CAMSAP3	0.290413	-0.265111	0.0735758	0.120863	ns	0.555523	ns	0.216837	0.338686	ns	up
CAND1	0.105866	0.0579961	0.0651019	0.342601	ns	0.0478701	ns	0.0407643	0.00710576	ns	ns
CAND2	0.0346139	-0.0950008	0.0200861	0.375399	ns	0.129615	ns	0.0145277	0.115087	ns	ns
CANT1	-0.225407	0.0120036	0.0166154	0.617051	ns	-0.237411	ns	-0.242023	0.00461184	ns	ns
CANX	-0.238625	0.119149	-0.00535229	0.121615	ns	-0.357774	ns	-0.233273	-0.124502	ns	down
CAP1	-0.111205	-0.048385	0.0703791	0.436976	ns	-0.06282	ns	-0.181584	0.118764	ns	ns
CAP2	-0.343507	0.154584	0.0582741	0.121017	ns	-0.498091	ns	-0.401781	-0.0963099	ns	down
CAPG	-0.490408	0.242185	0.12691	0.501566	ns	-0.732593	ns	-0.617319	-0.115274	ns	ns
CAPN1	0.140448	-0.200795	-0.00137259	0.4052	ns	0.341243	ns	0.141821	0.199423	ns	ns
CAPN15	0.100871	-0.0552923	-0.0173029	0.662098	ns	0.156163	ns	0.118174	0.0379895	ns	ns
CAPN2	-0.20018	-0.13861	0.0098397	0.6867	ns	-0.0615703	ns	-0.21002	0.14845	ns	ns
CAPN5	-0.0908014	-0.0640783	0.0604337	0.6753	ns	-0.0267231	ns	-0.151235	0.124512	ns	ns
CAPN7	-0.0156928	-0.0955652	0.0479877	0.604527	ns	0.0798725	ns	-0.0636805	0.143553	ns	ns
CAPNS1	-0.215517	-0.271478	0.0455975	0.712431	ns	0.055961	ns	-0.261114	0.317075	ns	ns
CAPRIN1	-0.0232606	0.0373375	0.0154236	0.721653	ns	-0.0605982	ns	-0.0386842	-0.021914	ns	ns
CAPS	-0.485756	0.140153	-0.230993	0.167722	ns	-0.625909	ns	-0.254763	-0.371146	ns	ns
CAPZA1	-0.0423095	0.0952253	0.0364993	0.6805	ns	-0.137535	ns	-0.0788088	-0.0587261	ns	ns
CAPZA2	-0.247407	-0.11812	0.0820716	0.204212	ns	-0.129286	ns	-0.329478	0.200192	ns	ns
CAPZB	-0.129643	0.00518493	-0.0125062	0.452045	ns	-0.134828	ns	-0.117136	-0.0176911	ns	ns
CARD10	-0.403331	0.190591	-0.0120181	0.143913	ns	-0.593922	ns	-0.391313	-0.202609	ns	ns
CARD11	-0.0823115	0.045731	0.0302636	0.416159	ns	-0.128043	ns	-0.112575	-0.0154675	ns	ns
CARD19	-0.0934398	0.101203	-0.00116189	0.313828	ns	-0.194643	ns	-0.0922779	-0.102365	ns	ns
CARD8	0.210809	-0.0868328	0.0493402	0.257211	ns	0.297642	ns	0.161469	0.136173	ns	ns
CARHSP1	0.140583	-0.0671924	0.0230089	0.0901518	sig	0.207776	up	0.117574	0.0902013	ns	up
CARM1	-0.138489	-0.0796474	0.0413244	0.207039	ns	-0.0588419	ns	-0.179814	0.120972	ns	ns
CARMIL1	-0.219583	-0.129999	0.032011	0.385723	ns	-0.0895843	ns	-0.251594	0.16201	ns	ns
CARMIL2	0.371137	0.323338	-0.124919	0.654846	ns	0.0477987	ns	0.496056	-0.448257	ns	ns
CARNMT1	0.0283733	0.193584	0.0237141	0.301265	ns	-0.165211	ns	0.00465925	-0.16987	ns	ns
CARS1	-0.0439726	0.166989	-0.00468278	0.513944	ns	-0.210962	ns	-0.0392898	-0.171672	ns	ns
CARS2	-0.0862087	0.0501327	-0.0519795	0.292621	ns	-0.136341	ns	-0.0342292	-0.102112	ns	ns
CASC3	-0.0414981	0.0469132	0.014187	0.589119	ns	-0.0884113	ns	-0.0556851	-0.0327262	ns	ns
CASK	-0.109137	-0.0961221	0.00518565	0.483389	ns	-0.013015	ns	-0.114323	0.101308	ns	ns
CASKIN1	0.132175	-0.229904	0.00213672	0.684745	ns	0.362079	ns	0.130038	0.232041	ns	ns
CASKIN2	-0.0607954	-0.00357198	0.0119135	0.449172	ns	-0.0572234	ns	-0.0727088	0.0154854	ns	ns
CASP1	-0.0134668	0.306451	-0.161094	0.712713	ns	-0.319918	ns	0.147627	-0.467545	ns	ns
CASP10	-0.333909	0.00409637	0.125615	0.441474	ns	-0.338006	ns	-0.459524	0.121518	ns	ns
CASP2	0.0340949	-0.152232	0.0252149	0.337547	ns	0.186327	ns	0.00888005	0.177447	ns	ns
CASP3	-0.0139891	-0.177418	0.00806292	0.666417	ns	0.163429	ns	-0.0220521	0.185481	ns	ns
CASP4	-0.0582239	-0.0470354	0.0550236	0.638426	ns	-0.0111885	ns	-0.113247	0.102059	ns	ns
CASP5	0.0317957	0.423264	0.0664223	0.534347	ns	-0.391468	ns	-0.0346265	-0.356842	ns	ns
CASP6	0.0194131	-0.373856	0.0797401	0.45493	ns	0.393269	ns	-0.0603269	0.453596	ns	ns
CASP7	0.246144	-0.2285	0.00531313	0.257211	ns	0.474644	ns	0.240831	0.233813	ns	ns
CASP8	-0.362606	-0.0556498	0.0794116	0.297871	ns	-0.306956	ns	-0.442017	0.135061	ns	ns
CASP8AP2	0.369435	0.274125	-0.0261259	0.6867	ns	0.0953101	ns	0.395561	-0.300251	ns	ns
CASP9	-0.183779	0.035875	0.0751387	0.356962	ns	-0.219654	ns	-0.258917	0.0392637	ns	ns
CAST	-0.407753	-0.175021	0.0982487	0.651141	ns	-0.232732	ns	-0.506002	0.27327	ns	ns
CASTOR2	-0.459176	0.167005	0.219665	0.301265	ns	-0.626181	ns	-0.678841	0.0526604	ns	ns
CASZ1	0.113493	-0.218658	0.0147962	0.33663	ns	0.332151	ns	0.0986966	0.233455	ns	ns
CAT	-0.138505	-0.0102364	-0.126398	0.404001	ns	-0.128269	ns	-0.012107	-0.116162	ns	ns
CAV1	-0.359195	0.0487771	-0.0653359	0.290013	ns	-0.407972	ns	-0.293859	-0.114113	ns	ns
CAV2	-0.880518	0.394629	0.301024	0.129653	ns	-1.27515	ns	-1.18154	-0.0936047	ns	down
CAVIN1	-0.0208242	0.344609	-0.0119739	0.132339	ns	-0.365433	ns	-0.00885032	-0.356583	ns	down
CAVIN2	-0.595253	-0.701844	-0.37562	0.661452	ns	0.106591	ns	-0.219633	0.326224	ns	ns
CAVIN3	-0.254107	0.138139	-0.181034	0.221203	ns	-0.392246	ns	-0.0730734	-0.319173	ns	ns
CBARP	-0.315384	0.277109	-0.0806916	0.365396	ns	-0.592493	ns	-0.234692	-0.357801	ns	ns
CBFA2T2	0.251685	-0.00868785	-0.0768821	0.324891	ns	0.260373	ns	0.328567	-0.0681942	ns	ns
CBFB	0.140014	0.0526275	-0.0596086	0.216815	ns	0.0873866	ns	0.199623	-0.112236	ns	ns
CBL	-0.0322655	-0.0433551	-0.0322419	0.486308	ns	0.0110896	ns	-2.36045e-05	0.0111132	ns	ns
CBLB	-0.00090505	0.181755	-0.00502361	0.678798	ns	-0.18266	ns	0.00411856	-0.186778	ns	ns
CBLL1	0.076924	0.0687456	0.00965591	0.530377	ns	0.00817845	ns	0.0672681	-0.0590897	ns	ns
CBR1	-0.321579	0.142141	-0.00356047	0.305439	ns	-0.46372	ns	-0.318019	-0.145701	ns	ns
CBR3	-0.0379294	-0.304131	-0.0368054	0.48293	ns	0.266202	ns	-0.00112402	0.267326	ns	ns
CBR4	-0.0612336	-0.0879369	-0.0598803	0.532393	ns	0.0267033	ns	-0.00135328	0.0280566	ns	ns
CBS	0.199527	-0.10264	0.0320475	0.53376	ns	0.302167	ns	0.16748	0.134687	ns	ns
CBWD1	-0.117541	-0.0450266	-0.0222436	0.54597	ns	-0.072514	ns	-0.095297	0.022783	ns	ns
CBX1	0.170007	-0.113205	-0.0128783	0.645438	ns	0.283212	ns	0.182885	0.100327	ns	ns
CBX2	0.396778	-0.177498	0.05589	0.280649	ns	0.574276	ns	0.340888	0.233388	ns	ns
CBX3	0.281538	-0.0462688	-0.0227061	0.411255	ns	0.327806	ns	0.304244	0.0235627	ns	ns
CBX4	0.0620449	0.0427564	-0.0655715	0.690626	ns	0.0192885	ns	0.127616	-0.108328	ns	ns
CBX6	0.0648955	-0.00729024	0.0101777	0.366884	ns	0.0721858	ns	0.0547179	0.0174679	ns	ns
CBX8	0.0985185	0.244094	-0.0330495	0.552741	ns	-0.145576	ns	0.131568	-0.277144	ns	ns
CC2D1A	-0.134032	0.0229719	0.0184199	0.497267	ns	-0.157003	ns	-0.152452	-0.00455198	ns	ns
CC2D1B	-0.100986	0.00430833	0.0406015	0.331931	ns	-0.105294	ns	-0.141587	0.0362931	ns	ns
CCAR1	0.0832529	-0.0634535	-0.00366812	0.659763	ns	0.146706	ns	0.086921	0.0597854	ns	ns
CCAR2	0.132631	0.076716	-0.0349833	0.685144	ns	0.0559147	ns	0.167614	-0.111699	ns	ns
CCDC102A	-0.101893	0.317073	-0.0103877	0.40973	ns	-0.418966	ns	-0.0915053	-0.327461	ns	ns
CCDC106	0.108986	0.262312	-0.0348466	0.583752	ns	-0.153327	ns	0.143833	-0.297159	ns	ns
CCDC115	-0.231341	0.022231	0.014538	0.242051	ns	-0.253572	ns	-0.245879	-0.00769303	ns	ns
CCDC117	0.0175694	-0.13261	0.0117074	0.391984	ns	0.150179	ns	0.00586203	0.144317	ns	ns
CCDC12	0.261702	0.186801	-0.054293	0.411255	ns	0.0749007	ns	0.315995	-0.241094	ns	ns
CCDC120	0.0425841	-0.0952401	0.0229697	0.267063	ns	0.137824	ns	0.0196144	0.11821	ns	ns
CCDC124	0.0120192	0.110348	0.0215753	0.721653	ns	-0.0983284	ns	-0.00955614	-0.0887723	ns	ns
CCDC127	-0.149415	-0.0933594	0.025568	0.670829	ns	-0.0560557	ns	-0.174983	0.118927	ns	ns
CCDC130	0.00971936	0.127444	-0.0109256	0.220795	ns	-0.117725	ns	0.020645	-0.13837	ns	ns
CCDC134	0.0250727	0.13321	-0.0484737	0.652441	ns	-0.108137	ns	0.0735464	-0.181683	ns	ns
CCDC137	-0.062426	-0.00474297	-0.00314595	0.597443	ns	-0.057683	ns	-0.05928	0.00159702	ns	ns
CCDC14	0.0713917	0.1661	0.0343912	0.578984	ns	-0.0947081	ns	0.0370004	-0.131709	ns	ns
CCDC150	-0.107469	0.00757192	0.0744401	0.717342	ns	-0.115041	ns	-0.18191	0.0668682	ns	ns
CCDC167	-0.0841288	-0.0667641	-0.0391185	0.668085	ns	-0.0173648	ns	-0.0450103	0.0276456	ns	ns
CCDC168	0.157103	-0.36838	0.0605408	0.482218	ns	0.525483	ns	0.0965619	0.428921	ns	ns
CCDC174	0.0535058	0.0693092	0.000407015	0.459653	ns	-0.0158034	ns	0.0530988	-0.0689022	ns	ns
CCDC175	0.193923	0.0331946	-0.00964805	0.620459	ns	0.160728	ns	0.203571	-0.0428426	ns	ns
CCDC186	-0.164544	-0.00714066	0.0172908	0.419637	ns	-0.157403	ns	-0.181835	0.0244315	ns	ns
CCDC22	-0.189335	0.041757	0.0454315	0.212996	ns	-0.231092	ns	-0.234767	0.0036745	ns	ns
CCDC25	-0.178497	0.0836756	0.103435	0.704656	ns	-0.262172	ns	-0.281931	0.0197591	ns	ns
CCDC28A	-0.00853665	-0.00202323	0.0538613	0.492767	ns	-0.00651342	ns	-0.0623979	0.0558845	ns	ns
CCDC32	-0.156066	0.250179	0.0148698	0.537609	ns	-0.406246	ns	-0.170936	-0.23531	ns	ns
CCDC43	0.0547772	-0.0369375	0.0245692	0.704676	ns	0.0917148	ns	0.030208	0.0615068	ns	ns
CCDC47	-0.120307	0.0316064	0.00653654	0.479603	ns	-0.151913	ns	-0.126844	-0.0250698	ns	ns
CCDC50	0.278896	-0.0792596	-0.0876771	0.259696	ns	0.358156	ns	0.366574	-0.00841758	ns	ns
CCDC57	-0.349364	-0.0920884	0.0812483	0.17626	ns	-0.257275	ns	-0.430612	0.173337	ns	ns
CCDC58	0.119797	0.0389031	-0.0402024	0.582628	ns	0.080894	ns	0.16	-0.0791056	ns	ns
CCDC59	0.0634574	0.051099	-0.0503612	0.655468	ns	0.0123584	ns	0.113819	-0.10146	ns	ns
CCDC6	-0.0239584	-0.25577	0.0593046	0.57625	ns	0.231811	ns	-0.0832629	0.315074	ns	ns
CCDC61	0.289813	-0.176495	-0.0162375	0.281859	ns	0.466308	ns	0.30605	0.160258	ns	ns
CCDC71	0.219838	0.115224	-0.104225	0.245146	ns	0.104614	ns	0.324063	-0.219449	ns	ns
CCDC71L	0.0523408	-0.350835	0.00706331	0.461992	ns	0.403176	ns	0.0452774	0.357899	ns	ns
CCDC77	-0.14394	0.151834	-0.0885014	0.312983	ns	-0.295774	ns	-0.0554388	-0.240335	ns	ns
CCDC82	-0.136822	-0.0839954	0.109275	0.292277	ns	-0.0528262	ns	-0.246096	0.19327	ns	ns
CCDC84	0.127001	-0.0514639	-0.104411	0.279111	ns	0.178465	ns	0.231412	-0.0529476	ns	ns
CCDC85B	0.0917588	0.178411	-0.0469682	0.594735	ns	-0.0866523	ns	0.138727	-0.225379	ns	ns
CCDC85C	-0.0788558	-0.0667311	0.0564747	0.323687	ns	-0.0121247	ns	-0.13533	0.123206	ns	ns
CCDC86	0.0785867	-0.133863	0.0425497	0.32011	ns	0.21245	ns	0.036037	0.176413	ns	ns
CCDC88B	0.00963464	0.0829477	-0.0225488	0.620184	ns	-0.073313	ns	0.0321834	-0.105496	ns	ns
CCDC88C	0.309558	0.046757	0.0694919	0.374387	ns	0.262801	ns	0.240066	0.0227349	ns	ns
CCDC9	0.0744519	0.081216	0.0273537	0.28705	ns	-0.00676406	ns	0.0470982	-0.0538623	ns	ns
CCDC90B	-0.278706	0.0648749	0.0489501	0.129346	ns	-0.343581	ns	-0.327656	-0.0159248	ns	down
CCDC92	-0.163618	-0.245665	0.0542838	0.43345	ns	0.0820479	ns	-0.217901	0.299949	ns	ns
CCDC93	-0.131446	-0.0130905	-0.0101293	0.419637	ns	-0.118355	ns	-0.121316	0.00296123	ns	ns
CCDC97	-0.111571	-0.0441729	0.0307827	0.454253	ns	-0.0673976	ns	-0.142353	0.0749556	ns	ns
CCM2	-0.023238	0.102902	0.0105324	0.166418	ns	-0.12614	ns	-0.0337704	-0.0923693	ns	ns
CCN1	-0.201051	-0.0142745	-0.212514	0.478614	ns	-0.186776	ns	0.0114631	-0.19824	ns	ns
CCN2	-0.536147	-0.0986964	-0.138858	0.17626	ns	-0.437451	ns	-0.397289	-0.0401619	ns	ns
CCNA2	0.20765	-0.0627965	-0.022971	0.335065	ns	0.270447	ns	0.230621	0.0398256	ns	ns
CCNB1	0.146892	-0.15251	-0.00360503	0.449172	ns	0.299402	ns	0.150497	0.148905	ns	ns
CCNB2	0.156389	-0.104861	-0.0168589	0.159474	ns	0.261249	ns	0.173248	0.0880019	ns	ns
CCNC	-0.0265406	0.0550087	0.0290317	0.364072	ns	-0.0815492	ns	-0.0555723	-0.0259769	ns	ns
CCND1	-0.366096	-0.193665	0.0385094	0.537783	ns	-0.172431	ns	-0.404606	0.232175	ns	ns
CCND3	-0.193983	-0.426473	-0.0248833	0.590748	ns	0.23249	ns	-0.1691	0.40159	ns	ns
CCNDBP1	-0.191222	0.123723	0.0332146	0.14274	ns	-0.314945	ns	-0.224436	-0.0905082	ns	ns
CCNH	-0.0439513	0.0524423	0.0131134	0.0675234	sig	-0.0963935	down	-0.0570647	-0.0393289	ns	down
CCNK	-0.042368	-0.0544893	0.0293625	0.488947	ns	0.0121213	ns	-0.0717305	0.0838518	ns	ns
CCNL1	0.215926	-0.0461449	-0.0240251	0.312334	ns	0.262071	ns	0.239952	0.0221197	ns	ns
CCNL2	-0.142105	0.00182986	0.0440083	0.678292	ns	-0.143934	ns	-0.186113	0.0421784	ns	ns
CCNT1	-0.092031	0.0594127	-0.0116974	0.652524	ns	-0.151444	ns	-0.0803335	-0.0711101	ns	ns
CCNT2	-0.00403603	0.118384	-0.0674965	0.310213	ns	-0.12242	ns	0.0634605	-0.185881	ns	ns
CCNY	0.042958	-0.115494	-0.00546327	0.702411	ns	0.158452	ns	0.0484213	0.110031	ns	ns
CCNYL1	-0.226388	-0.0241107	-0.0311517	0.283758	ns	-0.202277	ns	-0.195236	-0.00704101	ns	ns
CCS	0.0116599	-0.112089	0.0170072	0.346719	ns	0.123749	ns	-0.0053473	0.129096	ns	ns
CCSER2	-0.262506	-0.202287	0.00668694	0.68782	ns	-0.0602192	ns	-0.269193	0.208974	ns	ns
CCT2	-0.185038	0.0943444	0.0264311	0.129346	ns	-0.279383	ns	-0.211469	-0.0679134	ns	ns
CCT3	-0.112196	0.209933	0.0188341	0.253173	ns	-0.322128	ns	-0.13103	-0.191098	ns	ns
CCT4	-0.0542201	0.137446	0.0510439	0.414921	ns	-0.191666	ns	-0.105264	-0.0864024	ns	ns
CCT5	-0.148712	0.132275	0.0507625	0.0730854	sig	-0.280987	down	-0.199475	-0.0815127	ns	down
CCT6A	-0.055168	0.11325	0.0158326	0.204777	ns	-0.168418	ns	-0.0710006	-0.0974175	ns	ns
CCT7	-0.0559653	0.157428	0.0208726	0.273607	ns	-0.213393	ns	-0.0768379	-0.136556	ns	ns
CCT8	-0.0434027	0.156564	0.0253301	0.28705	ns	-0.199967	ns	-0.0687328	-0.131234	ns	ns
CCZ1	-0.0923845	0.032213	0.0112437	0.201534	ns	-0.124598	ns	-0.103628	-0.0209693	ns	ns
CD109	-0.38025	0.414016	0.0880326	0.106133	ns	-0.794267	ns	-0.468283	-0.325984	ns	down
CD14	-0.321395	0.0200025	-0.00749203	0.234032	ns	-0.341397	ns	-0.313903	-0.0274945	ns	ns
CD151	0.0919072	0.00692252	-0.0534918	0.328919	ns	0.0849847	ns	0.145399	-0.0604143	ns	ns
CD274	-0.434337	-0.595993	-0.0687226	0.656784	ns	0.161656	ns	-0.365614	0.527271	ns	ns
CD276	-0.283584	0.0357469	-0.0540189	0.346716	ns	-0.319331	ns	-0.229565	-0.0897658	ns	ns
CD2AP	0.0543858	-0.454375	0.0764541	0.125199	ns	0.508761	ns	-0.0220683	0.530829	ns	up
CD2BP2	-0.150781	0.128373	0.0259355	0.356589	ns	-0.279154	ns	-0.176717	-0.102437	ns	ns
CD320	-0.127874	0.295625	0.0793958	0.267063	ns	-0.423499	ns	-0.20727	-0.216229	ns	ns
CD36	-0.255101	-0.534144	-0.241814	0.500771	ns	0.279043	ns	-0.0132873	0.29233	ns	ns
CD38	-0.126815	-0.235822	-0.0959575	0.711454	ns	0.109007	ns	-0.0308574	0.139865	ns	ns
CD3EAP	-0.104532	-0.101592	-0.00229146	0.629327	ns	-0.00294017	ns	-0.102241	0.0993008	ns	ns
CD40	-0.066597	0.333884	0.010357	0.570386	ns	-0.400481	ns	-0.076954	-0.323527	ns	ns
CD46	0.017947	0.0228752	0.0491825	0.567156	ns	-0.00492818	ns	-0.0312355	0.0263073	ns	ns
CD47	0.215239	0.0573903	0.0502047	0.257965	ns	0.157849	ns	0.165035	-0.00718566	ns	ns
CD55	-0.0845831	0.110461	-0.00844816	0.659283	ns	-0.195044	ns	-0.0761349	-0.118909	ns	ns
CD58	-0.30266	0.00129081	0.0262728	0.323687	ns	-0.303951	ns	-0.328933	0.0249819	ns	ns
CD59	-0.365583	0.16173	-0.0309958	0.496296	ns	-0.527313	ns	-0.334587	-0.192726	ns	ns
CD63	-0.256434	0.254059	0.035869	0.40973	ns	-0.510493	ns	-0.292303	-0.21819	ns	ns
CD70	-0.413364	0.711033	-0.154136	0.312334	ns	-1.1244	ns	-0.259228	-0.865169	ns	ns
CD74	-0.331289	-0.402	-0.248792	0.631854	ns	0.0707112	ns	-0.0824969	0.153208	ns	ns
CD81	0.0832413	0.258761	0.00671534	0.608404	ns	-0.175519	ns	0.076526	-0.252045	ns	ns
CD82	0.00850431	0.10385	-0.00377228	0.624139	ns	-0.0953455	ns	0.0122766	-0.107622	ns	ns
CD9	0.0271633	-0.573539	0.24632	0.277681	ns	0.600702	ns	-0.219156	0.819859	ns	ns
CD99	-0.283883	0.1926	0.0524013	0.210519	ns	-0.476484	ns	-0.336285	-0.140199	ns	ns
CD99L2	-0.282437	0.310649	0.0188712	0.202072	ns	-0.593086	ns	-0.301308	-0.291778	ns	ns
CDA	-0.436992	-0.197822	-0.0472379	0.432282	ns	-0.23917	ns	-0.389754	0.150584	ns	ns
CDAN1	-0.18035	-0.160794	-0.00387012	0.665333	ns	-0.0195565	ns	-0.17648	0.156923	ns	ns
CDC16	-0.0736081	0.112178	-0.0304191	0.246014	ns	-0.185786	ns	-0.0431889	-0.142597	ns	down
CDC20	-0.0479415	-0.0842768	-0.0849872	0.569376	ns	0.0363353	ns	0.0370457	-0.000710386	ns	ns
CDC23	0.00510748	0.0777625	-0.0378954	0.444341	ns	-0.072655	ns	0.0430029	-0.115658	ns	ns
CDC25B	-0.058274	-0.189219	0.0187928	0.488947	ns	0.130945	ns	-0.0770668	0.208012	ns	ns
CDC25C	0.00517222	-0.00393047	0.0560319	0.547714	ns	0.00910269	ns	-0.0508597	0.0599623	ns	ns
CDC26	-0.110132	0.234898	-0.0469678	0.315896	ns	-0.34503	ns	-0.0631639	-0.281866	ns	ns
CDC27	0.0331132	0.0257842	0.0234153	0.579613	ns	0.00732909	ns	0.00969794	-0.00236885	ns	ns
CDC34	-0.0961457	-0.0786973	-0.0178219	0.712431	ns	-0.0174484	ns	-0.0783238	0.0608754	ns	ns
CDC37	-0.146884	0.223836	0.0173867	0.0568252	sig	-0.37072	down	-0.164271	-0.20645	ns	down
CDC37L1	-0.373721	0.00937701	0.0401311	0.404049	ns	-0.383098	ns	-0.413852	0.030754	ns	ns
CDC40	-0.0344771	0.147149	-0.039712	0.368361	ns	-0.181626	ns	0.0052349	-0.186861	ns	ns
CDC42	-0.0905434	-0.182017	0.033406	0.171381	ns	0.0914737	ns	-0.123949	0.215423	ns	ns
CDC42BPA	0.114683	-0.165893	-0.0376722	0.121017	ns	0.280576	ns	0.152355	0.128221	ns	up
CDC42BPG	-0.0654752	-0.464202	0.135109	0.116597	ns	0.398726	ns	-0.200584	0.599311	ns	up
CDC42EP1	-0.211801	0.0535777	0.0149824	0.235728	ns	-0.265378	ns	-0.226783	-0.0385953	ns	ns
CDC42EP2	-0.267767	0.250886	-0.0504181	0.345344	ns	-0.518653	ns	-0.217349	-0.301304	ns	ns
CDC42EP3	-0.1337	0.115297	0.0563367	0.696144	ns	-0.248998	ns	-0.190037	-0.0589606	ns	ns
CDC42EP4	0.0448301	-0.168295	-0.00545749	0.528287	ns	0.213125	ns	0.0502876	0.162837	ns	ns
CDC42EP5	-0.40758	-0.216903	-0.185445	0.692069	ns	-0.190676	ns	-0.222134	0.031458	ns	ns
CDC42SE2	0.0455208	-0.513152	0.144854	0.336495	ns	0.558673	ns	-0.099333	0.658006	ns	ns
CDC45	-0.0911489	-0.0562142	-0.00231396	0.492437	ns	-0.0349347	ns	-0.0888349	0.0539002	ns	ns
CDC5L	-0.07832	0.0162714	-0.0417551	0.684745	ns	-0.0945914	ns	-0.0365648	-0.0580266	ns	ns
CDC7	0.024808	0.189903	0.0144484	0.671532	ns	-0.165095	ns	0.0103596	-0.175454	ns	ns
CDC73	0.0625376	0.028874	-0.0419705	0.619597	ns	0.0336636	ns	0.104508	-0.0708446	ns	ns
CDCA3	0.128114	-0.147277	0.0174106	0.266408	ns	0.275391	ns	0.110704	0.164687	ns	ns
CDCA7	-0.188349	0.248513	-0.087323	0.368604	ns	-0.436862	ns	-0.101026	-0.335836	ns	ns
CDCA7L	0.00891382	0.258649	-0.0576626	0.624139	ns	-0.249736	ns	0.0665764	-0.316312	ns	ns
CDCA8	0.277663	-0.010493	0.026641	0.0816773	sig	0.288157	up	0.251022	0.037134	ns	up
CDCP1	-0.350622	-0.258213	-0.0403386	0.718277	ns	-0.0924089	ns	-0.310284	0.217875	ns	ns
CDH1	-0.14591	-0.800954	0.00515656	0.240999	ns	0.655044	ns	-0.151067	0.806111	ns	ns
CDH11	0.314519	0.202837	-0.213675	0.523258	ns	0.111682	ns	0.528194	-0.416512	ns	ns
CDH13	-0.186854	0.0813516	-0.302322	0.567708	ns	-0.268206	ns	0.115468	-0.383674	ns	ns
CDH17	-0.0852218	-0.0938429	-0.229617	0.504905	ns	0.00862112	ns	0.144395	-0.135774	ns	ns
CDH2	-0.209905	0.142575	-0.138355	0.430394	ns	-0.35248	ns	-0.0715494	-0.28093	ns	ns
CDH3	-0.0145177	-0.298173	-0.328596	0.680709	ns	0.283656	ns	0.314078	-0.0304223	ns	ns
CDH4	-0.228274	0.134974	-0.0153725	0.280879	ns	-0.363247	ns	-0.212901	-0.150346	ns	ns
CDH6	-0.245564	-0.456794	-0.165801	0.672574	ns	0.21123	ns	-0.0797629	0.290993	ns	ns
CDIPT	-0.107822	-0.0283126	-0.0286677	0.653493	ns	-0.0795092	ns	-0.0791541	-0.000355152	ns	ns
CDK1	0.128732	-0.310684	-0.0116831	0.201526	ns	0.439417	ns	0.140415	0.299001	ns	ns
CDK10	-0.169533	0.055603	-0.0211186	0.385944	ns	-0.225136	ns	-0.148414	-0.0767216	ns	ns
CDK11A	-0.0728387	0.0881221	-0.011456	0.42828	ns	-0.160961	ns	-0.0613827	-0.0995782	ns	ns
CDK11B	0.0399976	0.0849738	-0.0206697	0.58222	ns	-0.0449762	ns	0.0606672	-0.105643	ns	ns
CDK12	-0.0948769	0.187226	-0.0683184	0.0820904	sig	-0.282102	down	-0.0265584	-0.255544	ns	down
CDK13	-0.0858322	0.097782	-0.026069	0.552741	ns	-0.183614	ns	-0.0597632	-0.123851	ns	ns
CDK16	0.0858387	-0.0807246	-0.00449981	0.6867	ns	0.166563	ns	0.0903385	0.0762248	ns	ns
CDK17	0.108021	-0.0902191	-0.00161399	0.453762	ns	0.19824	ns	0.109635	0.0886051	ns	ns
CDK19	0.244009	-0.0757394	-0.014119	0.176058	ns	0.319748	ns	0.258128	0.0616204	ns	up
CDK2	0.0927971	-0.0903936	0.0356689	0.37692	ns	0.183191	ns	0.0571282	0.126062	ns	ns
CDK2AP1	0.1849	-0.132107	-0.0230658	0.498815	ns	0.317007	ns	0.207966	0.109041	ns	ns
CDK3	-0.167302	-0.0326828	0.0219165	0.508759	ns	-0.134619	ns	-0.189218	0.0545994	ns	ns
CDK4	-0.167232	-0.194544	-0.065138	0.618165	ns	0.0273119	ns	-0.102094	0.129406	ns	ns
CDK5	-0.124437	0.182643	-0.0148791	0.280827	ns	-0.30708	ns	-0.109558	-0.197522	ns	ns
CDK5RAP2	0.0483009	-0.0187655	-0.0553954	0.681615	ns	0.0670664	ns	0.103696	-0.0366299	ns	ns
CDK5RAP3	0.0407004	0.107896	0.0360058	0.48293	ns	-0.0671955	ns	0.00469462	-0.0718902	ns	ns
CDK6	-0.121319	0.10189	-0.0357363	0.202072	ns	-0.223209	ns	-0.0855826	-0.137626	ns	ns
CDK7	-0.0124084	0.137426	-0.0147523	0.377098	ns	-0.149834	ns	0.00234384	-0.152178	ns	ns
CDK8	-0.0791162	0.0650296	-0.0170465	0.364072	ns	-0.144146	ns	-0.0620697	-0.0820761	ns	ns
CDK9	0.11931	-0.0269688	-0.0255975	0.694998	ns	0.146279	ns	0.144907	0.00137129	ns	ns
CDKAL1	0.00608773	0.0157541	-0.0348428	0.616722	ns	-0.00966633	ns	0.0409305	-0.0505969	ns	ns
CDKN1A	-0.468152	-0.147106	-0.0868587	0.582933	ns	-0.321046	ns	-0.381293	0.0602475	ns	ns
CDKN1B	0.191256	-0.376169	0.0164542	0.125786	ns	0.567425	ns	0.174802	0.392623	ns	up
CDKN2A	-0.487375	0.0836572	-0.216062	0.616816	ns	-0.571032	ns	-0.271314	-0.299719	ns	ns
CDKN2AIP	-0.0456477	-0.122628	-0.0455894	0.436976	ns	0.0769801	ns	-5.83109e-05	0.0770384	ns	ns
CDKN2AIPNL	-0.0915388	0.168757	0.00343605	0.358283	ns	-0.260295	ns	-0.0949749	-0.165321	ns	ns
CDKN2C	0.125376	0.0288415	-0.124717	0.369711	ns	0.0965345	ns	0.250093	-0.153558	ns	ns
CDKN3	-0.130514	-0.0958534	0.0195643	0.70196	ns	-0.0346611	ns	-0.150079	0.115418	ns	ns
CDPF1	-0.0517515	0.105298	-0.0153582	0.701092	ns	-0.157049	ns	-0.0363933	-0.120656	ns	ns
CDR2	-0.202845	-0.000519503	0.00104252	0.571436	ns	-0.202325	ns	-0.203887	0.00156202	ns	ns
CDR2L	0.0360139	-0.217183	-0.00850722	0.656844	ns	0.253197	ns	0.0445211	0.208676	ns	ns
CDS1	-0.0217224	-0.414329	-0.0250154	0.117922	ns	0.392607	ns	0.00329296	0.389314	ns	ns
CDS2	-0.186981	-0.022435	0.006165	0.392318	ns	-0.164546	ns	-0.193146	0.0286	ns	ns
CDV3	-0.0442209	-0.00967498	0.00622351	0.54597	ns	-0.0345459	ns	-0.0504444	0.0158985	ns	ns
CDX2	0.115793	-0.10945	-0.0387748	0.31279	ns	0.225243	ns	0.154568	0.0706756	ns	ns
CDYL	0.0181878	-0.212679	-0.0398334	0.603991	ns	0.230867	ns	0.0580211	0.172846	ns	ns
CEACAM1	-0.559753	0.00112239	-0.13894	0.3489	ns	-0.560876	ns	-0.420813	-0.140063	ns	ns
CEACAM5	-0.251034	-0.529838	-0.326241	0.668973	ns	0.278804	ns	0.0752067	0.203597	ns	ns
CEACAM6	-0.362519	-0.641708	-0.0988129	0.515781	ns	0.279189	ns	-0.263706	0.542895	ns	ns
CEBPA	-0.816221	0.373664	-0.0443267	0.227658	ns	-1.18989	ns	-0.771894	-0.417991	ns	ns
CEBPB	0.0137592	-0.0669079	-0.0167343	0.622266	ns	0.0806672	ns	0.0304935	0.0501737	ns	ns
CEBPG	0.574505	-0.276361	-0.0220906	0.178562	ns	0.850865	ns	0.596595	0.25427	ns	ns
CEBPZ	-0.139334	0.0778397	-0.0176402	0.117922	ns	-0.217174	ns	-0.121694	-0.0954799	ns	down
CEBPZOS	0.024898	0.0279075	0.042875	0.295568	ns	-0.00300954	ns	-0.017977	0.0149675	ns	ns
CELF1	-0.0533234	0.12877	0.0242076	0.280879	ns	-0.182094	ns	-0.077531	-0.104563	ns	ns
CELF2	0.0536217	-0.0896225	-0.106396	0.462462	ns	0.143244	ns	0.160017	-0.0167732	ns	ns
CELSR1	-0.20118	-0.0754141	0.0254255	0.721653	ns	-0.125766	ns	-0.226606	0.10084	ns	ns
CELSR2	0.103764	0.0142916	-0.0614989	0.659204	ns	0.089472	ns	0.165263	-0.0757905	ns	ns
CEMIP	-0.0359812	0.117305	-0.219235	0.487871	ns	-0.153286	ns	0.183254	-0.33654	ns	ns
CEMIP2	-0.150829	-0.0957328	-0.0460952	0.41455	ns	-0.0550964	ns	-0.104734	0.0496375	ns	ns
CENPB	0.129807	-0.19223	-0.026627	0.01594	sig	0.322037	up	0.156434	0.165603	ns	up
CENPE	-0.16338	0.108724	0.043541	0.447481	ns	-0.272105	ns	-0.206921	-0.0651832	ns	ns
CENPF	0.0956896	-0.0427898	0.0049245	0.469072	ns	0.138479	ns	0.0907651	0.0477144	ns	ns
CENPH	0.0237749	0.0290699	-0.00311718	0.492767	ns	-0.00529504	ns	0.026892	-0.0321871	ns	ns
CENPI	0.214396	-0.0167258	-0.062151	0.301331	ns	0.231122	ns	0.276547	-0.0454252	ns	ns
CENPK	0.04847	-0.0346864	0.0445328	0.717363	ns	0.0831564	ns	0.00393711	0.0792193	ns	ns
CENPL	0.183582	0.0349233	-0.0109601	0.646167	ns	0.148659	ns	0.194542	-0.0458834	ns	ns
CENPM	0.0837336	0.120601	0.0224375	0.627243	ns	-0.0368671	ns	0.0612961	-0.0981632	ns	ns
CENPO	0.0729391	0.0278369	0.0646244	0.310045	ns	0.0451022	ns	0.0083147	0.0367875	ns	ns
CENPP	0.12729	-0.165312	0.0353377	0.220795	ns	0.292602	ns	0.0919525	0.20065	ns	ns
CENPS	0.13611	-0.0304027	-0.0037863	0.611356	ns	0.166513	ns	0.139897	0.0266164	ns	ns
CENPT	0.149268	-0.131271	-0.00229341	0.221948	ns	0.280539	ns	0.151562	0.128977	ns	ns
CENPV	0.00730715	0.0842222	0.119384	0.695024	ns	-0.0769151	ns	-0.112077	0.0351623	ns	ns
CENPX	-0.0450208	-0.00356251	0.00207201	0.244854	ns	-0.0414583	ns	-0.0470928	0.00563452	ns	ns
CEP112	-0.0545405	-0.106949	-0.00536995	0.514293	ns	0.0524089	ns	-0.0491706	0.101579	ns	ns
CEP120	0.0727177	0.0712415	0.0338721	0.610834	ns	0.00147625	ns	0.0388456	-0.0373694	ns	ns
CEP128	0.21084	0.295138	-0.0776991	0.659526	ns	-0.0842975	ns	0.28854	-0.372837	ns	ns
CEP131	0.116126	-0.19456	-0.0405314	0.563734	ns	0.310686	ns	0.156658	0.154028	ns	ns
CEP135	-0.0131873	0.0214723	-0.0620794	0.610502	ns	-0.0346597	ns	0.0488921	-0.0835518	ns	ns
CEP152	0.0119616	0.12615	0.00827243	0.665032	ns	-0.114188	ns	0.00368915	-0.117877	ns	ns
CEP164	-0.172368	0.0587805	0.00827553	0.133705	ns	-0.231149	ns	-0.180644	-0.050505	ns	down
CEP170	0.217615	0.13689	-0.0697161	0.514281	ns	0.0807253	ns	0.287331	-0.206606	ns	ns
CEP170B	-0.0470248	-0.140486	-0.0247421	0.549493	ns	0.0934616	ns	-0.0222827	0.115744	ns	ns
CEP192	0.0765483	-0.0764034	0.0332916	0.623702	ns	0.152952	ns	0.0432567	0.109695	ns	ns
CEP250	0.0649431	0.0504067	-0.0534472	0.664982	ns	0.0145364	ns	0.11839	-0.103854	ns	ns
CEP290	0.0464671	-0.0403287	0.00701893	0.625664	ns	0.0867958	ns	0.0394481	0.0473477	ns	ns
CEP295	-0.0761048	0.133275	-0.00299587	0.501566	ns	-0.209379	ns	-0.073109	-0.13627	ns	ns
CEP350	-0.00180287	0.00884189	-0.0161646	0.380018	ns	-0.0106448	ns	0.0143617	-0.0250065	ns	ns
CEP41	-0.039223	0.0844153	-0.0764934	0.339069	ns	-0.123638	ns	0.0372703	-0.160909	ns	ns
CEP43	-0.0213133	-0.120636	-0.036915	0.495841	ns	0.0993225	ns	0.0156016	0.0837209	ns	ns
CEP44	-0.0985418	-0.0972361	-0.034096	0.696695	ns	-0.00130562	ns	-0.0644458	0.0631402	ns	ns
CEP55	0.220153	-0.0817579	0.0232167	0.454253	ns	0.301911	ns	0.196936	0.104975	ns	ns
CEP57	0.321906	-0.00124186	-0.0413348	0.178562	ns	0.323148	ns	0.36324	-0.0400929	ns	ns
CEP68	0.0610106	-0.120998	-0.0399575	0.709539	ns	0.182008	ns	0.100968	0.0810403	ns	ns
CEP76	0.126848	-0.0276367	0.000852771	0.70884	ns	0.154485	ns	0.125996	0.0284894	ns	ns
CEP78	-0.115509	0.0396494	-0.0375774	0.664304	ns	-0.155159	ns	-0.0779319	-0.0772268	ns	ns
CEP83	-0.185998	0.0499152	0.0107943	0.297383	ns	-0.235913	ns	-0.196792	-0.0391209	ns	ns
CEP85	0.0143092	0.0106381	0.0101385	0.579563	ns	0.00367113	ns	0.00417065	-0.000499528	ns	ns
CEP89	-0.0134077	0.00198027	0.0194301	0.684957	ns	-0.015388	ns	-0.0328377	0.0174498	ns	ns
CEP97	0.0507711	-0.113967	-0.0119614	0.537844	ns	0.164738	ns	0.0627325	0.102006	ns	ns
CEPT1	-0.0295819	0.0253285	-0.0373759	0.530798	ns	-0.0549104	ns	0.00779401	-0.0627044	ns	ns
CERS2	-0.0729455	-0.00731174	-0.0367215	0.459927	ns	-0.0656338	ns	-0.036224	-0.0294098	ns	ns
CERS4	-0.254984	-0.128955	0.116341	0.602248	ns	-0.126028	ns	-0.371325	0.245296	ns	ns
CERS5	-0.0963707	0.0541166	0.0370516	0.405894	ns	-0.150487	ns	-0.133422	-0.017065	ns	ns
CERS6	0.0624248	-0.130021	0.0159932	0.438116	ns	0.192446	ns	0.0464316	0.146014	ns	ns
CERT1	-0.20923	0.0790157	0.028765	0.383461	ns	-0.288245	ns	-0.237995	-0.0502507	ns	ns
CES1	-0.815428	0.0179565	-0.241319	0.202072	ns	-0.833385	ns	-0.57411	-0.259275	ns	ns
CES2	-0.0985705	-0.0262097	-0.124819	0.691389	ns	-0.0723609	ns	0.0262488	-0.0986096	ns	ns
CES3	-0.164226	0.19667	-0.0271298	0.358754	ns	-0.360897	ns	-0.137097	-0.2238	ns	ns
CETN2	-0.0588755	-0.0383919	-0.00885687	0.71333	ns	-0.0204837	ns	-0.0500187	0.029535	ns	ns
CETN3	-0.0659453	-0.0356939	-0.0100945	0.721653	ns	-0.0302513	ns	-0.0558507	0.0255994	ns	ns
CFAP100	-0.0173432	0.245506	-0.21538	0.252208	ns	-0.262849	ns	0.198037	-0.460886	ns	ns
CFAP20	0.123547	-0.11404	-0.0314649	0.524963	ns	0.237587	ns	0.155012	0.0825748	ns	ns
CFAP298	0.0589495	0.228396	-0.0392095	0.515781	ns	-0.169447	ns	0.098159	-0.267606	ns	ns
CFAP36	-0.17285	0.0917202	0.0053279	0.574147	ns	-0.264571	ns	-0.178178	-0.0863923	ns	ns
CFAP97	0.0223658	0.0741914	0.0729514	0.688182	ns	-0.0518256	ns	-0.0505856	-0.00124001	ns	ns
CFB	0.0729996	0.0443489	-0.186624	0.629913	ns	0.0286507	ns	0.259623	-0.230973	ns	ns
CFDP1	0.304608	-0.129872	0.0189884	0.194366	ns	0.434479	ns	0.285619	0.14886	ns	up
CFH	0.086186	-0.244993	-0.203629	0.486216	ns	0.331179	ns	0.289815	0.0413642	ns	ns
CFL1	0.0769083	-0.0727207	0.0634731	0.156178	ns	0.149629	ns	0.0134352	0.136194	ns	up
CFL2	-0.253755	0.279616	-0.000605592	0.126386	ns	-0.53337	ns	-0.253149	-0.280221	ns	down
CGAS	-0.114884	0.671216	0.0479202	0.231115	ns	-0.7861	ns	-0.162804	-0.623296	ns	ns
CGGBP1	0.0821079	-0.0320278	-0.0411954	0.195255	ns	0.114136	ns	0.123303	-0.00916767	ns	up
CGN	-0.233333	-0.177823	0.0308528	0.6063	ns	-0.0555094	ns	-0.264186	0.208676	ns	ns
CGNL1	-0.141934	-0.477872	0.00272984	0.15597	ns	0.335937	ns	-0.144664	0.480602	ns	ns
CGREF1	-0.145198	1.065	1.17632e-05	0.403845	ns	-1.2102	ns	-0.14521	-1.06499	ns	ns
CHAC2	-0.113715	-0.0957417	0.00381372	0.441311	ns	-0.0179736	ns	-0.117529	0.0995554	ns	ns
CHAF1A	0.142819	0.0416906	-0.00227302	0.524493	ns	0.101129	ns	0.145092	-0.0439637	ns	ns
CHAF1B	0.0643589	0.142502	0.0701519	0.620471	ns	-0.0781431	ns	-0.00579296	-0.0723501	ns	ns
CHAMP1	0.115614	-0.0311595	-0.0812672	0.701417	ns	0.146774	ns	0.196881	-0.0501076	ns	ns
CHCHD1	-0.0646535	0.100063	-0.00400063	0.514647	ns	-0.164716	ns	-0.0606528	-0.104063	ns	ns
CHCHD2	-0.0608133	0.0317246	-0.0204679	0.56268	ns	-0.0925379	ns	-0.0403454	-0.0521925	ns	ns
CHCHD5	0.0195281	-0.00956094	0.0812763	0.67354	ns	0.029089	ns	-0.0617482	0.0908372	ns	ns
CHCHD6	-0.0143446	0.235252	-0.0576037	0.305259	ns	-0.249596	ns	0.0432592	-0.292856	ns	ns
CHCHD7	0.111008	-0.0868651	-0.0358453	0.666403	ns	0.197873	ns	0.146853	0.0510197	ns	ns
CHD1	0.0531728	0.0361652	-0.0277287	0.571724	ns	0.0170076	ns	0.0809015	-0.0638939	ns	ns
CHD1L	-0.163102	-0.057998	-0.0451301	0.594419	ns	-0.105104	ns	-0.117972	0.0128679	ns	ns
CHD2	0.101982	-0.0450111	-0.0591666	0.294906	ns	0.146993	ns	0.161149	-0.0141555	ns	ns
CHD3	0.0740757	0.0828743	-0.0370256	0.681834	ns	-0.00879852	ns	0.111101	-0.1199	ns	ns
CHD4	0.188318	-0.0728248	-0.0870092	0.280229	ns	0.261143	ns	0.275327	-0.0141844	ns	up
CHD5	0.0923545	-0.069635	-0.0453231	0.534904	ns	0.161989	ns	0.137678	0.0243119	ns	ns
CHD6	0.206604	-0.0462259	-0.00228462	0.498419	ns	0.25283	ns	0.208889	0.0439413	ns	ns
CHD7	0.015499	0.0334946	-0.0863978	0.492253	ns	-0.0179955	ns	0.101897	-0.119892	ns	ns
CHD8	0.070298	0.0732831	-0.0364028	0.486216	ns	-0.00298517	ns	0.106701	-0.109686	ns	ns
CHD9	0.012457	0.212012	-0.0800958	0.574147	ns	-0.199555	ns	0.0925528	-0.292108	ns	ns
CHDH	-0.0784685	-0.562754	0.022709	0.203575	ns	0.484285	ns	-0.101177	0.585463	ns	ns
CHEK1	0.178664	-0.243655	0.0165187	0.166615	ns	0.422319	ns	0.162146	0.260174	ns	ns
CHEK2	0.0612756	0.0744075	0.0225844	0.321745	ns	-0.0131319	ns	0.0386913	-0.0518232	ns	ns
CHERP	0.122111	0.0235787	0.00246301	0.649177	ns	0.0985326	ns	0.119648	-0.0211157	ns	ns
CHFR	-0.165716	0.0064363	0.148491	0.7106	ns	-0.172152	ns	-0.314208	0.142055	ns	ns
CHID1	0.207393	0.0441139	0.0144681	0.704947	ns	0.163279	ns	0.192925	-0.0296458	ns	ns
CHKA	0.062093	-0.0576131	-0.0304307	0.681642	ns	0.119706	ns	0.0925237	0.0271825	ns	ns
CHKB	-0.136569	-0.391973	-0.0166755	0.506226	ns	0.255404	ns	-0.119894	0.375298	ns	ns
CHM	-0.201752	0.162645	0.001134	0.324186	ns	-0.364398	ns	-0.202886	-0.161511	ns	ns
CHML	-0.102702	0.0412734	-0.0193521	0.434779	ns	-0.143975	ns	-0.0833496	-0.0606255	ns	ns
CHMP1A	-0.161397	0.0851836	0.0585369	0.56302	ns	-0.246581	ns	-0.219934	-0.0266467	ns	ns
CHMP1B	-0.178282	-0.0554145	0.0215642	0.65242	ns	-0.122868	ns	-0.199847	0.0769787	ns	ns
CHMP2A	-0.0423151	-0.0286786	0.0244604	0.644446	ns	-0.0136364	ns	-0.0667754	0.053139	ns	ns
CHMP2B	-0.157294	0.036712	-0.0588052	0.647173	ns	-0.194006	ns	-0.0984889	-0.0955172	ns	ns
CHMP3	-0.0640912	0.0908216	-0.00161123	0.0461235	sig	-0.154913	down	-0.06248	-0.0924328	ns	down
CHMP4A	0.117025	0.00325743	0.0232568	0.455751	ns	0.113768	ns	0.0937687	0.0199994	ns	ns
CHMP4B	-0.17214	-0.107348	0.0974028	0.528287	ns	-0.0647917	ns	-0.269542	0.204751	ns	ns
CHMP4C	0.0391589	-0.240908	0.110811	0.197661	ns	0.280067	ns	-0.0716521	0.351719	ns	up
CHMP5	-0.0891678	-0.0188073	0.0144318	0.459927	ns	-0.0703605	ns	-0.1036	0.0332392	ns	ns
CHMP6	0.115529	-0.321622	0.0556134	0.118225	ns	0.437151	ns	0.0599157	0.377235	ns	up
CHMP7	0.163637	-0.0784009	0.0122287	0.628861	ns	0.242038	ns	0.151408	0.0906296	ns	ns
CHN1	-0.0737105	-0.259012	0.010821	0.511335	ns	0.185301	ns	-0.0845315	0.269833	ns	ns
CHORDC1	-0.169345	0.0690215	0.100611	0.330602	ns	-0.238367	ns	-0.269956	0.0315892	ns	ns
CHP1	-0.361784	0.0708191	0.033446	0.113623	ns	-0.432603	ns	-0.39523	-0.0373731	ns	down
CHPF	0.0557	-0.0404397	-0.0495091	0.653427	ns	0.0961398	ns	0.105209	-0.0090694	ns	ns
CHPF2	0.0588871	0.18676	-0.118779	0.385723	ns	-0.127873	ns	0.177666	-0.305539	ns	ns
CHPT1	0	0.177702	0.0293673	0.461572	ns	-0.177702	ns	-0.0293673	-0.148335	ns	ns
CHRAC1	0.0126582	-0.0775643	0.0258701	0.533017	ns	0.0902225	ns	-0.0132119	0.103434	ns	ns
CHRNE	0.00596859	-0.253517	0.152574	0.510328	ns	0.259485	ns	-0.146605	0.40609	ns	ns
CHST12	-0.197023	0.0246533	-0.0486362	0.117758	ns	-0.221676	ns	-0.148387	-0.0732895	ns	down
CHST14	0.100945	0.130708	-0.0314564	0.664037	ns	-0.0297633	ns	0.132401	-0.162164	ns	ns
CHST3	0.0552388	0.248725	0.0511003	0.552741	ns	-0.193486	ns	0.00413856	-0.197625	ns	ns
CHSY1	0.24906	0.0755062	-0.0490437	0.550825	ns	0.173554	ns	0.298104	-0.12455	ns	ns
CHTF18	0.126877	0.0329996	0.00332591	0.638408	ns	0.0938777	ns	0.123551	-0.0296737	ns	ns
CHTF8	0.248832	-0.120911	-0.0274717	0.105174	ns	0.369743	ns	0.276304	0.0934389	ns	up
CHUK	-0.113353	-0.0576912	-0.0180387	0.685144	ns	-0.0556622	ns	-0.0953147	0.0396525	ns	ns
CHURC1	0.0539829	0.222203	-0.0352968	0.44406	ns	-0.16822	ns	0.0892798	-0.257499	ns	ns
CIAO1	-0.237622	0.207748	-0.00413669	0.10408	ns	-0.44537	ns	-0.233486	-0.211884	ns	ns
CIAO2A	-0.0594553	-0.0829367	0.0115861	0.513212	ns	0.0234815	ns	-0.0710414	0.0945228	ns	ns
CIAO2B	-0.0899154	0.141076	0.010597	0.570386	ns	-0.230992	ns	-0.100512	-0.130479	ns	ns
CIAO3	0.108143	0.117902	0.00740063	0.379286	ns	-0.00975917	ns	0.100742	-0.110501	ns	ns
CIAPIN1	0.0755151	0.0923939	0.0144722	0.425731	ns	-0.0168787	ns	0.0610429	-0.0779217	ns	ns
CIB1	-0.450344	-0.0283033	0.0329011	0.70328	ns	-0.422041	ns	-0.483245	0.0612044	ns	ns
CIC	-0.135304	-0.079759	-0.038715	0.500628	ns	-0.0555449	ns	-0.0965889	0.041044	ns	ns
CINP	-0.190722	0.105776	0.0408788	0.0806726	sig	-0.296498	down	-0.231601	-0.0648971	ns	down
CIP2A	-0.0166218	-0.0733482	0.00450695	0.680009	ns	0.0567264	ns	-0.0211287	0.0778551	ns	ns
CIR1	0.0733611	0.171878	-0.042324	0.461118	ns	-0.0985171	ns	0.115685	-0.214202	ns	ns
CISD1	0.320635	-0.0358199	0.00639148	0.467435	ns	0.356455	ns	0.314243	0.0422114	ns	ns
CISD2	0.079935	-0.0818202	0.0460134	0.449172	ns	0.161755	ns	0.0339216	0.127834	ns	ns
CISD3	-0.113946	-0.139521	-0.0531078	0.672856	ns	0.0255751	ns	-0.0608383	0.0864133	ns	ns
CIT	0.0585429	0.0569228	-0.0333518	0.560081	ns	0.00162007	ns	0.0918947	-0.0902746	ns	ns
CIZ1	0.226832	-0.119222	-0.0320724	0.52283	ns	0.346055	ns	0.258905	0.0871499	ns	ns
CKAP2	0.274856	-0.271552	-0.0269929	0.195255	ns	0.546408	ns	0.301849	0.244559	ns	ns
CKAP4	-0.14614	0.110649	0.0299383	0.299311	ns	-0.256789	ns	-0.176078	-0.0807107	ns	ns
CKAP5	0.025889	-0.0118083	0.0233735	0.61629	ns	0.0376973	ns	0.00251552	0.0351818	ns	ns
CKB	0.0176017	-0.318979	-0.354847	0.308373	ns	0.33658	ns	0.372449	-0.0358688	ns	ns
CKMT1A	0.017226	-0.645844	-0.155655	0.140463	ns	0.66307	ns	0.172881	0.49019	ns	ns
CKMT2	0.139723	-0.421862	-0.198257	0.12008	ns	0.561585	ns	0.33798	0.223605	ns	up
CKS1B	0.0880906	-0.202034	0.0365056	0.314844	ns	0.290125	ns	0.051585	0.23854	ns	ns
CKS2	-0.126356	0.0210415	0.0494064	0.209831	ns	-0.147397	ns	-0.175762	0.0283649	ns	ns
CLASP1	-0.131086	0.105501	-0.00628589	0.660289	ns	-0.236587	ns	-0.1248	-0.111787	ns	ns
CLASP2	-0.225736	0.0233951	-0.0437546	0.505438	ns	-0.249131	ns	-0.181982	-0.0671497	ns	ns
CLASRP	-0.0545112	0.104339	-0.0242762	0.216591	ns	-0.15885	ns	-0.030235	-0.128615	ns	ns
CLCC1	0.0467091	0.108016	-0.0612299	0.612708	ns	-0.0613072	ns	0.107939	-0.169246	ns	ns
CLCN2	-0.0490562	0.231442	-0.0250534	0.157746	ns	-0.280499	ns	-0.0240028	-0.256496	ns	down
CLCN3	-0.136773	0.125447	0.00558783	0.219094	ns	-0.262221	ns	-0.142361	-0.119859	ns	ns
CLCN5	-0.098737	0.0362953	-0.0353325	0.394796	ns	-0.135032	ns	-0.0634045	-0.0716278	ns	ns
CLCN6	0.111764	-0.13836	-0.0519934	0.487421	ns	0.250124	ns	0.163757	0.086367	ns	ns
CLCN7	-0.153853	0.181523	-0.0314696	0.14354	ns	-0.335376	ns	-0.122383	-0.212993	ns	down
CLDN1	0.187036	-0.242748	0.0303999	0.647696	ns	0.429784	ns	0.156636	0.273148	ns	ns
CLDN12	-0.0994359	-0.407017	0.0991789	0.588482	ns	0.307581	ns	-0.198615	0.506195	ns	ns
CLDN4	0.565809	-1.32133	0.299742	0.155014	ns	1.88714	ns	0.266067	1.62108	ns	ns
CLDND1	-0.0540825	-0.0191005	-0.050957	0.721653	ns	-0.034982	ns	-0.00312543	-0.0318565	ns	ns
CLEC11A	0.0292256	0.591166	-0.165643	0.377375	ns	-0.561941	ns	0.194868	-0.756809	ns	ns
CLEC16A	-0.0548791	-0.006994	0.00429584	0.606876	ns	-0.0478851	ns	-0.0591749	0.0112898	ns	ns
CLGN	-0.353425	-0.113081	-0.0863688	0.675548	ns	-0.240344	ns	-0.267056	0.0267117	ns	ns
CLIC1	-0.199838	0.120978	0.117302	0.585341	ns	-0.320816	ns	-0.31714	-0.00367556	ns	ns
CLIC2	0.0679729	0.580419	-0.392779	0.696695	ns	-0.512446	ns	0.460752	-0.973198	ns	ns
CLIC3	-0.173901	-0.605959	-0.102105	0.456987	ns	0.432058	ns	-0.0717954	0.503854	ns	ns
CLIC4	-0.2615	-0.198714	0.0991875	0.406252	ns	-0.0627869	ns	-0.360688	0.297901	ns	ns
CLINT1	-0.169558	0.0788434	0.0367599	0.543317	ns	-0.248402	ns	-0.206318	-0.0420835	ns	ns
CLIP1	-0.288814	0.099845	0.065727	0.408333	ns	-0.388659	ns	-0.354541	-0.0341181	ns	ns
CLIP2	-0.0194265	-0.301794	0.00685052	0.492437	ns	0.282368	ns	-0.026277	0.308645	ns	ns
CLIP4	-0.0237814	-0.157833	0.020295	0.559483	ns	0.134051	ns	-0.0440763	0.178128	ns	ns
CLK1	0.124364	0.0750393	-0.0249746	0.650908	ns	0.0493251	ns	0.149339	-0.100014	ns	ns
CLK2	0.0645716	0.0454559	-0.036054	0.632263	ns	0.0191157	ns	0.100626	-0.0815098	ns	ns
CLK3	0.115752	0.0329502	0.0246967	0.645456	ns	0.0828018	ns	0.0910553	-0.00825347	ns	ns
CLMN	-0.0746267	-0.402898	-0.0127071	0.317428	ns	0.328271	ns	-0.0619195	0.390191	ns	ns
CLN3	-0.43488	-0.139814	0.018199	0.297871	ns	-0.295066	ns	-0.453079	0.158013	ns	ns
CLN5	-0.108048	0.165285	-0.00341866	0.650801	ns	-0.273333	ns	-0.104629	-0.168704	ns	ns
CLN6	0.0290288	-0.070124	0.113641	0.528982	ns	0.0991527	ns	-0.0846123	0.183765	ns	ns
CLN8	-0.225855	0.101475	0.028053	0.698893	ns	-0.327331	ns	-0.253908	-0.0734225	ns	ns
CLNS1A	-0.159116	-0.064287	0.00265694	0.524243	ns	-0.0948289	ns	-0.161773	0.0669439	ns	ns
CLOCK	-0.540873	0.00594858	0.055631	0.563734	ns	-0.546822	ns	-0.596504	0.0496824	ns	ns
CLP1	-0.0942882	0.0751839	0.0082546	0.149008	ns	-0.169472	ns	-0.102543	-0.0669293	ns	down
CLPB	-0.133972	0.180783	0.0151393	0.0593219	sig	-0.314755	down	-0.149111	-0.165644	ns	down
CLPP	-0.143541	0.238619	-0.0520287	0.151893	ns	-0.382161	ns	-0.0915125	-0.290648	ns	ns
CLPTM1	-0.218068	0.120539	0.0113636	0.210066	ns	-0.338606	ns	-0.229431	-0.109175	ns	ns
CLPTM1L	-0.225256	0.113665	-0.0104361	0.561097	ns	-0.338921	ns	-0.21482	-0.124101	ns	ns
CLSPN	-0.0536503	-0.0809509	-0.00162634	0.610116	ns	0.0273006	ns	-0.052024	0.0793246	ns	ns
CLSTN1	-0.181325	-0.175693	9.87528e-05	0.711454	ns	-0.00563234	ns	-0.181424	0.175792	ns	ns
CLSTN3	-0.0962427	0.296003	-0.0388919	0.380697	ns	-0.392246	ns	-0.0573508	-0.334895	ns	ns
CLTA	-0.133924	0.112179	0.0307501	0.300412	ns	-0.246103	ns	-0.164674	-0.0814289	ns	ns
CLTB	-0.16313	0.0186014	0.0115362	0.254161	ns	-0.181731	ns	-0.174666	-0.00706521	ns	ns
CLTC	0.0813015	-0.0809042	-0.0271539	0.559738	ns	0.162206	ns	0.108455	0.0537504	ns	ns
CLU	-0.104398	-0.400565	-0.197971	0.69975	ns	0.296166	ns	0.0935725	0.202594	ns	ns
CLUAP1	0.153428	0.04908	-0.026419	0.722238	ns	0.104348	ns	0.179847	-0.075499	ns	ns
CLUH	-0.280855	0.130549	0.0559884	0.131357	ns	-0.411403	ns	-0.336843	-0.0745601	ns	down
CLYBL	-0.110648	-0.0109169	0.0320263	0.584258	ns	-0.0997316	ns	-0.142675	0.0429432	ns	ns
CMAS	0.132912	-0.0690011	-0.0428476	0.637352	ns	0.201913	ns	0.175759	0.0261535	ns	ns
CMBL	-0.234644	-0.0683984	0.0356129	0.684343	ns	-0.166246	ns	-0.270257	0.104011	ns	ns
CMC1	-0.105903	-0.0077965	0.0065937	0.383396	ns	-0.0981061	ns	-0.112496	0.0143902	ns	ns
CMC2	0.105482	0.0608592	-0.014739	0.591796	ns	0.0446227	ns	0.120221	-0.0755982	ns	ns
CMC4	-0.253467	0.147079	-0.0277736	0.601765	ns	-0.400546	ns	-0.225693	-0.174852	ns	ns
CMIP	-0.224195	-0.0536197	0.0528684	0.644425	ns	-0.170575	ns	-0.277063	0.106488	ns	ns
CMPK1	-0.18411	-0.260713	0.0347963	0.676397	ns	0.076603	ns	-0.218907	0.29551	ns	ns
CMPK2	-0.00110665	0.0115539	-0.194565	0.562918	ns	-0.0126606	ns	0.193458	-0.206118	ns	ns
CMSS1	0.144326	-0.0137545	-0.00049459	0.701092	ns	0.15808	ns	0.14482	0.0132599	ns	ns
CMTM6	-0.21997	0.103744	0.0527248	0.323687	ns	-0.323714	ns	-0.272695	-0.0510191	ns	ns
CMTR1	-0.0837552	0.101507	0.0255631	0.544562	ns	-0.185262	ns	-0.109318	-0.0759439	ns	ns
CMTR2	0.13564	-0.00684729	0.00379958	0.470112	ns	0.142488	ns	0.131841	0.0106469	ns	ns
CNBP	0.31679	0.0995892	0.00021735	0.598802	ns	0.217201	ns	0.316572	-0.0993718	ns	ns
CNDP2	0.0148867	-0.390084	0.0377011	0.458864	ns	0.404971	ns	-0.0228144	0.427785	ns	ns
CNIH4	-0.141633	-0.15516	-0.0044525	0.50205	ns	0.0135263	ns	-0.137181	0.150707	ns	ns
CNN1	-0.517828	-0.0122686	0.0754263	0.328396	ns	-0.50556	ns	-0.593255	0.0876949	ns	ns
CNN2	-0.13424	0.0331446	0.110028	0.41852	ns	-0.167385	ns	-0.244268	0.0768829	ns	ns
CNN3	0.0178989	-0.138835	-0.0292153	0.504905	ns	0.156734	ns	0.0471142	0.10962	ns	ns
CNNM2	-0.22962	0.0604078	-0.00278671	0.671532	ns	-0.290028	ns	-0.226834	-0.0631946	ns	ns
CNNM3	0.0724156	-0.0336617	-0.0196812	0.615337	ns	0.106077	ns	0.0920968	0.0139804	ns	ns
CNNM4	-0.158768	-0.109691	0.0156213	0.705354	ns	-0.0490769	ns	-0.174389	0.125312	ns	ns
CNOT1	0.100843	-0.0280686	0.0304221	0.546427	ns	0.128911	ns	0.0704207	0.0584906	ns	ns
CNOT10	0.0205131	0.0498096	0.0572893	0.511181	ns	-0.0292965	ns	-0.0367762	0.0074797	ns	ns
CNOT11	0.0818181	-0.0159033	0.0441849	0.466629	ns	0.0977215	ns	0.0376332	0.0600882	ns	ns
CNOT2	0.0273036	-0.0118997	0.0400812	0.667857	ns	0.0392033	ns	-0.0127776	0.0519809	ns	ns
CNOT3	0.055197	0.129153	-0.00578276	0.450806	ns	-0.0739559	ns	0.0609798	-0.134936	ns	ns
CNOT4	-0.0173435	-0.0030959	0.00288613	0.534347	ns	-0.0142476	ns	-0.0202296	0.00598203	ns	ns
CNOT6	0.00385932	0.0876837	-0.0461336	0.683506	ns	-0.0838244	ns	0.049993	-0.133817	ns	ns
CNOT6L	0.0693731	-0.040828	-0.0180984	0.37881	ns	0.110201	ns	0.0874715	0.0227296	ns	ns
CNOT7	0.0668596	-0.0564773	0.0286861	0.641543	ns	0.123337	ns	0.0381735	0.0851633	ns	ns
CNOT8	-0.0780138	-0.0288577	0.0417129	0.660289	ns	-0.0491561	ns	-0.119727	0.0705705	ns	ns
CNOT9	0.0303152	-0.0457886	0.0262802	0.645932	ns	0.0761038	ns	0.00403503	0.0720688	ns	ns
CNPY2	-0.128633	0.167087	-0.0219681	0.347458	ns	-0.29572	ns	-0.106665	-0.189055	ns	ns
CNPY3	0.0649288	0.0881479	-0.00816452	0.633749	ns	-0.0232191	ns	0.0730933	-0.0963124	ns	ns
CNPY4	-0.224165	0.0215143	-0.0438011	0.143614	ns	-0.24568	ns	-0.180364	-0.0653154	ns	ns
CNRIP1	-0.172095	0.184037	-0.109766	0.542473	ns	-0.356132	ns	-0.0623295	-0.293803	ns	ns
CNST	-0.0428497	0.0883525	-0.0105549	0.571436	ns	-0.131202	ns	-0.0322948	-0.0989074	ns	ns
CNTLN	0.0104533	-0.00629543	0.0290149	0.71356	ns	0.0167488	ns	-0.0185616	0.0353104	ns	ns
CNTN1	-0.0153892	-0.0162356	-0.288094	0.674256	ns	0.000846383	ns	0.272705	-0.271858	ns	ns
CNTRL	0.0711626	0.0697642	-0.178595	0.711164	ns	0.00139845	ns	0.249757	-0.248359	ns	ns
CNTROB	-0.153772	0.109164	-0.0357819	0.153592	ns	-0.262936	ns	-0.11799	-0.144946	ns	ns
COA1	-0.0625305	-0.0741713	-0.0203573	0.437619	ns	0.0116408	ns	-0.0421732	0.053814	ns	ns
COA3	-0.189573	-0.0907223	0.0162349	0.358041	ns	-0.0988511	ns	-0.205808	0.106957	ns	ns
COA5	-0.18073	0.0292637	0.0160097	0.42195	ns	-0.209994	ns	-0.19674	-0.013254	ns	ns
COA6	-0.339718	0.107483	-0.0599137	0.139484	ns	-0.447201	ns	-0.279804	-0.167396	ns	ns
COA7	-0.10677	0.108471	-0.0266158	0.372415	ns	-0.215242	ns	-0.0801546	-0.135087	ns	ns
COASY	0.0047924	-0.130675	-0.0645429	0.528982	ns	0.135468	ns	0.0693353	0.0661322	ns	ns
COBL	0.09305	-0.10229	-0.0154023	0.699047	ns	0.19534	ns	0.108452	0.0868875	ns	ns
COBLL1	0.0340941	-0.289535	-0.0573521	0.156414	ns	0.323629	ns	0.0914462	0.232183	ns	ns
COG1	0.0648787	-0.026234	-0.0216655	0.641543	ns	0.0911127	ns	0.0865442	0.00456848	ns	ns
COG2	-0.00767507	-0.0547043	-0.0105932	0.712431	ns	0.0470293	ns	0.00291811	0.0441112	ns	ns
COG3	0.00198884	-0.128973	-0.00976328	0.660943	ns	0.130962	ns	0.0117521	0.11921	ns	ns
COG4	0.00972223	-0.033597	-0.0115023	0.575906	ns	0.0433192	ns	0.0212245	0.0220947	ns	ns
COG5	-0.114105	-0.0232165	-0.0322517	0.572397	ns	-0.0908886	ns	-0.0818534	-0.00903522	ns	ns
COG6	-0.0764516	0.0459399	-0.0386432	0.348407	ns	-0.122391	ns	-0.0378084	-0.0845831	ns	ns
COG7	-0.02715	-0.0613816	-0.0383879	0.690828	ns	0.0342316	ns	0.0112379	0.0229937	ns	ns
COG8	-0.0576253	-0.0136205	-0.0224815	0.675762	ns	-0.0440048	ns	-0.0351439	-0.00886094	ns	ns
COIL	0.0527925	0.116983	-0.0241359	0.391559	ns	-0.0641904	ns	0.0769283	-0.141119	ns	ns
COL11A1	-0.456448	-0.0655745	-0.229333	0.314835	ns	-0.390873	ns	-0.227115	-0.163758	ns	ns
COL12A1	-0.276308	0.00578251	-0.211542	0.616816	ns	-0.28209	ns	-0.0647654	-0.217325	ns	ns
COL14A1	-0.435169	0.367311	-0.206534	0.319152	ns	-0.80248	ns	-0.228635	-0.573846	ns	ns
COL17A1	-0.284736	-0.310037	-0.108703	0.664178	ns	0.0253011	ns	-0.176033	0.201334	ns	ns
COL18A1	-0.157248	0.4873	-0.104057	0.32636	ns	-0.644547	ns	-0.0531908	-0.591357	ns	ns
COL1A1	-0.230944	0.365774	-0.268992	0.559483	ns	-0.596719	ns	0.0380471	-0.634766	ns	ns
COL1A2	-0.150372	0.144657	-0.249203	0.622266	ns	-0.29503	ns	0.0988312	-0.393861	ns	ns
COL2A1	-0.0935052	0.0711304	-0.249012	0.498469	ns	-0.164636	ns	0.155507	-0.320143	ns	ns
COL3A1	-0.29978	0.0143393	-0.206268	0.193892	ns	-0.314119	ns	-0.0935117	-0.220608	ns	ns
COL4A1	0.240871	0.717143	-0.00512656	0.395038	ns	-0.476272	ns	0.245997	-0.722269	ns	ns
COL4A2	0.39668	0.55297	-0.111451	0.461671	ns	-0.156289	ns	0.508131	-0.66442	ns	ns
COL4A5	-0.0968587	0.445133	-0.0551364	0.107913	ns	-0.541991	ns	-0.0417223	-0.500269	ns	down
COL5A1	-0.377684	0.0302351	-0.280442	0.364425	ns	-0.407919	ns	-0.0972427	-0.310677	ns	ns
COL5A2	-0.226858	0.732111	-0.405577	0.170515	ns	-0.958968	ns	0.17872	-1.13769	ns	ns
COL6A2	-0.295677	0.374678	-0.247221	0.178562	ns	-0.670355	ns	-0.0484555	-0.621899	ns	ns
COL6A3	-0.180392	-0.0928956	-0.114831	0.400113	ns	-0.0874969	ns	-0.0655616	-0.0219353	ns	ns
COL7A1	-0.491202	0.0163762	-0.138813	0.212117	ns	-0.507578	ns	-0.352389	-0.15519	ns	ns
COL8A1	-0.196658	0.134595	-0.357092	0.411941	ns	-0.331252	ns	0.160434	-0.491686	ns	ns
COLEC12	-0.297095	-0.566207	-0.220445	0.45493	ns	0.269111	ns	-0.0766499	0.345761	ns	ns
COLGALT2	-0.265394	0.417917	-0.0734271	0.125456	ns	-0.683311	ns	-0.191967	-0.491344	ns	down
COMMD1	-0.0558389	0.301716	-0.037825	0.0219128	sig	-0.357555	down	-0.018014	-0.339541	ns	down
COMMD10	-0.183362	-0.121602	0.0412692	0.539182	ns	-0.0617602	ns	-0.224631	0.162871	ns	ns
COMMD2	-0.154092	-0.0984905	0.000467347	0.604527	ns	-0.0556017	ns	-0.15456	0.0989579	ns	ns
COMMD3	-0.140672	0.0243738	0.0587728	0.721653	ns	-0.165046	ns	-0.199445	0.034399	ns	ns
COMMD3-BMI1	0.200483	-0.255018	-0.0229762	0.398132	ns	0.4555	ns	0.223459	0.232041	ns	ns
COMMD4	-0.197461	0.1948	0.0404538	0.21257	ns	-0.392262	ns	-0.237915	-0.154347	ns	ns
COMMD5	-0.277838	-0.0126258	0.0431207	0.129653	ns	-0.265212	ns	-0.320959	0.0557465	ns	ns
COMMD6	-0.132562	0.122746	0.0428152	0.441653	ns	-0.255309	ns	-0.175377	-0.0799312	ns	ns
COMMD7	-0.191723	0.015295	0.0809958	0.450561	ns	-0.207018	ns	-0.272719	0.0657008	ns	ns
COMMD8	-0.192049	0.234519	0.0707141	0.118752	ns	-0.426568	ns	-0.262764	-0.163805	ns	ns
COMMD9	-0.147952	0.0614591	0.0143285	0.312334	ns	-0.209412	ns	-0.162281	-0.0471305	ns	ns
COMT	-0.0822108	-0.0464183	-0.0390697	0.705343	ns	-0.0357925	ns	-0.043141	0.00734853	ns	ns
COMTD1	-0.00432937	-0.289959	-0.0128822	0.721781	ns	0.285629	ns	0.00855288	0.277076	ns	ns
COP1	-0.0354485	0.177615	-0.0223036	0.17063	ns	-0.213064	ns	-0.0131449	-0.199919	ns	down
COPA	0.0545012	0.0401288	-0.00313702	0.72172	ns	0.0143724	ns	0.0576382	-0.0432658	ns	ns
COPB1	-0.0425862	0.0382789	0.0292297	0.711164	ns	-0.0808651	ns	-0.0718158	-0.00904925	ns	ns
COPB2	0.0170388	0.0432603	0.00685666	0.69723	ns	-0.0262215	ns	0.0101821	-0.0364036	ns	ns
COPE	-0.196694	0.0640409	0.0389964	0.186004	ns	-0.260735	ns	-0.23569	-0.0250445	ns	ns
COPG1	-0.00591967	-0.00973583	0.0356683	0.709987	ns	0.00381616	ns	-0.041588	0.0454042	ns	ns
COPG2	0.0111546	-0.0134123	0.0136178	0.683823	ns	0.0245669	ns	-0.00246321	0.0270301	ns	ns
COPRS	-0.346083	0.443789	0.00184389	0.143471	ns	-0.789873	ns	-0.347927	-0.441946	ns	down
COPS2	0.0117352	-0.00128029	0.00830093	0.377872	ns	0.0130155	ns	0.00343427	0.00958122	ns	ns
COPS3	-0.101055	-0.0239445	0.0268542	0.411354	ns	-0.0771105	ns	-0.127909	0.0507987	ns	ns
COPS4	-0.12256	0.0633957	0.0463894	0.0607147	sig	-0.185956	down	-0.16895	-0.0170063	ns	down
COPS5	-0.0916559	-0.0534773	0.0529672	0.329382	ns	-0.0381786	ns	-0.144623	0.106444	ns	ns
COPS6	-0.00815934	-0.000394223	0.0228042	0.440704	ns	-0.00776511	ns	-0.0309635	0.0231984	ns	ns
COPS7A	-0.168072	0.168439	0.0283734	0.0741493	sig	-0.336511	down	-0.196446	-0.140065	ns	down
COPS7B	-0.031944	0.0797465	0.0119931	0.182858	ns	-0.111691	ns	-0.0439372	-0.0677534	ns	ns
COPS8	-0.0655081	0.150697	0.0208296	0.625624	ns	-0.216205	ns	-0.0863377	-0.129867	ns	ns
COPZ1	0.0211377	-0.0536873	0.0476441	0.634185	ns	0.0748249	ns	-0.0265065	0.101331	ns	ns
COPZ2	-0.0142499	0.109142	-0.11348	0.497267	ns	-0.123392	ns	0.0992304	-0.222622	ns	ns
COQ10B	-0.0630961	-0.0252328	0.0186347	0.0742938	sig	-0.0378633	down	-0.0817308	0.0438675	ns	down
COQ3	-0.0353613	0.264095	-0.0156037	0.240283	ns	-0.299456	ns	-0.0197576	-0.279698	ns	ns
COQ5	0.0496706	0.297841	-0.0444993	0.504037	ns	-0.24817	ns	0.0941699	-0.34234	ns	ns
COQ6	-0.000326163	0.0744249	-0.0168755	0.576293	ns	-0.0747511	ns	0.0165494	-0.0913005	ns	ns
COQ7	-0.105656	0.0746375	-0.00505409	0.662098	ns	-0.180294	ns	-0.100602	-0.0796916	ns	ns
COQ8A	0.115292	0.0316737	-0.0913093	0.341418	ns	0.0836179	ns	0.206601	-0.122983	ns	ns
COQ8B	-0.0961233	0.136082	-0.0330437	0.173047	ns	-0.232205	ns	-0.0630796	-0.169125	ns	ns
COQ9	-0.102073	0.0251852	0.00121455	0.323819	ns	-0.127258	ns	-0.103288	-0.0239707	ns	ns
CORO1A	0.0652577	0.0139294	-0.047757	0.552741	ns	0.0513283	ns	0.113015	-0.0616864	ns	ns
CORO1B	-0.105589	-0.136115	0.0822874	0.720438	ns	0.0305262	ns	-0.187876	0.218402	ns	ns
CORO1C	-0.0599166	-0.0965945	-0.00782792	0.292277	ns	0.0366779	ns	-0.0520887	0.0887666	ns	ns
CORO2A	-0.116602	-0.305393	0.0389672	0.412997	ns	0.18879	ns	-0.155569	0.34436	ns	ns
CORO2B	0.0251263	-0.292908	-0.0678134	0.614663	ns	0.318034	ns	0.0929397	0.225094	ns	ns
CORO6	-0.0130304	0.127268	0.0102528	0.693724	ns	-0.140298	ns	-0.0232832	-0.117015	ns	ns
CORO7	-0.0282358	-0.0521613	-0.0211791	0.294902	ns	0.0239255	ns	-0.00705667	0.0309821	ns	ns
COTL1	-0.258435	0.0696145	0.0504647	0.490326	ns	-0.32805	ns	-0.3089	-0.0191498	ns	ns
COX14	-0.168468	-0.0118755	0.0172053	0.217377	ns	-0.156593	ns	-0.185673	0.0290808	ns	ns
COX15	0.0118519	0.0531793	0.0209975	0.618697	ns	-0.0413274	ns	-0.00914553	-0.0321819	ns	ns
COX16	0.0219126	-0.043922	0.0120586	0.487318	ns	0.0658345	ns	0.00985395	0.0559806	ns	ns
COX17	-0.0415727	0.0532435	0.0129746	0.528574	ns	-0.0948161	ns	-0.0545472	-0.0402689	ns	ns
COX18	-0.0349525	-0.0510058	-0.0192933	0.610116	ns	0.0160533	ns	-0.0156591	0.0317124	ns	ns
COX19	-0.160073	0.358361	-0.0542603	0.212906	ns	-0.518434	ns	-0.105812	-0.412621	ns	ns
COX20	-0.0973954	-0.124293	0.00709216	0.587288	ns	0.0268975	ns	-0.104488	0.131385	ns	ns
COX4I1	0.0811954	-0.0994302	-0.0221052	0.665987	ns	0.180626	ns	0.103301	0.077325	ns	ns
COX5A	0.00973573	0.0119908	-0.0363427	0.716297	ns	-0.00225509	ns	0.0460785	-0.0483336	ns	ns
COX5B	-0.0276862	0.0111829	-0.0955468	0.715249	ns	-0.0388691	ns	0.0678606	-0.10673	ns	ns
COX6A1	-0.0342421	0.169752	-0.0224368	0.538406	ns	-0.203994	ns	-0.0118054	-0.192189	ns	ns
COX6B1	-0.2359	0.1243	0.000152058	0.311271	ns	-0.3602	ns	-0.236052	-0.124148	ns	ns
COX6C	0.14078	-0.0377411	-0.0556084	0.602012	ns	0.178521	ns	0.196388	-0.0178674	ns	ns
COX7A2	-0.0906443	-0.0271515	-0.0428906	0.370973	ns	-0.0634928	ns	-0.0477537	-0.0157391	ns	ns
COX7A2L	-0.136255	0.0871482	-0.036996	0.45109	ns	-0.223403	ns	-0.0992591	-0.124144	ns	ns
COX7B	-0.090181	0.0397103	-0.0325349	0.469854	ns	-0.129891	ns	-0.057646	-0.0722453	ns	ns
COX7C	0.00828989	0.127652	-0.0223558	0.60205	ns	-0.119362	ns	0.0306456	-0.150007	ns	ns
CP	-0.510633	-0.137154	-0.125504	0.643471	ns	-0.373479	ns	-0.385129	0.0116499	ns	ns
CPA4	-0.694578	0.101224	-0.272199	0.313396	ns	-0.795802	ns	-0.422379	-0.373423	ns	ns
CPD	-0.227131	0.118368	0.0335269	0.326759	ns	-0.345499	ns	-0.260658	-0.0848406	ns	ns
CPE	-0.0243418	-0.0644721	-0.173572	0.625624	ns	0.0401304	ns	0.14923	-0.1091	ns	ns
CPEB3	-0.196771	0.142671	-0.0614899	0.136142	ns	-0.339442	ns	-0.135282	-0.20416	ns	down
CPEB4	-0.249822	0.123631	0.0642939	0.527086	ns	-0.373452	ns	-0.314116	-0.0593368	ns	ns
CPLX1	0.155311	-0.941679	-0.0496156	0.21263	ns	1.09699	ns	0.204927	0.892064	ns	ns
CPLX2	-0.15599	-0.459965	0.14619	0.715122	ns	0.303975	ns	-0.30218	0.606155	ns	ns
CPM	-0.148609	0.0660583	-0.21448	0.495627	ns	-0.214668	ns	0.0658712	-0.280539	ns	ns
CPNE1	-0.276309	0.0146461	0.0382174	0.495791	ns	-0.290955	ns	-0.314526	0.0235713	ns	ns
CPNE2	0.058141	-0.112718	0.0345999	0.705331	ns	0.17086	ns	0.0235411	0.147318	ns	ns
CPNE3	0.00894371	-0.0832076	0.01264	0.447669	ns	0.0921513	ns	-0.00369634	0.0958476	ns	ns
CPNE5	-0.314354	0.312933	-0.00185984	0.33169	ns	-0.627286	ns	-0.312494	-0.314792	ns	ns
CPNE7	-0.193448	0.0366587	-0.0269898	0.511181	ns	-0.230106	ns	-0.166458	-0.0636485	ns	ns
CPNE8	-0.455153	-0.0810605	0.103135	0.45493	ns	-0.374093	ns	-0.558288	0.184195	ns	ns
CPOX	-0.229851	0.136621	-0.0218864	0.152101	ns	-0.366472	ns	-0.207965	-0.158507	ns	ns
CPPED1	-0.503074	-0.416509	0.0786313	0.364072	ns	-0.0865655	ns	-0.581706	0.49514	ns	ns
CPQ	-0.14022	0.573533	-0.203927	0.291517	ns	-0.713753	ns	0.0637071	-0.77746	ns	ns
CPS1	-0.341147	-0.495739	-0.236558	0.425731	ns	0.154593	ns	-0.104589	0.259181	ns	ns
CPSF1	0.100231	0.0443864	-0.00395234	0.70196	ns	0.0558444	ns	0.104183	-0.0483388	ns	ns
[truncated: 6,969 more rows]
