# Supplementary material for: Cancer cell histone density links global histone acetylation, mitochondrial proteome and histone acetylase inhibitor sensitivity
Source: Commun Biol. 2022 Aug 27;5:882. doi: 10.1038/s42003-022-03846-3 (PMC9420116; doi:10.1038/s42003-022-03846-3)
Supplement: Supplementary file 6 — Supplementary Data 3 [file 42003_2022_3846_MOESM6_ESM.xlsx]

## Sheet: Supplementary Data 3
Supplementary Data 3. Significance analysis of mRNAs in histone-high vs. -low cells
HGNC symbol	Mean mRNA level in histone-high cell lines	Mean mRNA level in histone-low cell lines	Mean mRNA level in cell lines with normal histone density (medium)	Adjusted p-value (histone-high vs. histone-low)	Significance by adjusted p value (histone-high vs. histone-low)	mRNA level difference (histone-high vs. histone-low)	Direction of significant mRNA level alteration (histone-high vs. histone-low)	mRNA level difference in histone-high vs. histone-medium	mRNA level difference in histone-medium vs. histone-low
ANK3	0.278623	-0.192963	0.00395574	0.0100784	sig	0.471586	up	0.274667	0.196919
ARFGEF3	-0.0379759	-0.31605	-0.143118	0.00760269	sig	0.278074	up	0.105142	0.172932
ARHGAP11A	0.41846	0.000915934	0.330296	0.0509108	sig	0.417544	up	0.0881641	0.32938
ARVCF	0.104124	-0.505195	-0.158369	0.03086	sig	0.609319	up	0.262493	0.346826
C1orf198	0.0786009	-0.286744	-0.163191	0.0360793	sig	0.365345	up	0.241792	0.123554
CALML3	-0.153293	-0.376165	-0.190756	0.080861	sig	0.222872	up	0.0374629	0.185409
CBX5	0.382203	-0.145886	0.0461627	0.0138603	sig	0.528088	up	0.33604	0.192048
CCP110	0.230998	-0.0748013	-0.106525	0.0100784	sig	0.305799	up	0.337522	-0.0317232
CDC42BPB	0.434137	-0.0890831	0.175145	0.00593848	sig	0.52322	up	0.258992	0.264228
CDCA2	0.372531	-0.0947087	0.161249	0.0723161	sig	0.46724	up	0.211282	0.255958
CDCA5	0.621118	-0.297443	0.234819	0.00465652	sig	0.918561	up	0.386299	0.532262
CENPC	0.177455	-0.0986473	0.0687562	0.0342169	sig	0.276102	up	0.108699	0.167404
CENPU	0.327725	-0.19497	0.0465649	0.00220572	sig	0.522695	up	0.28116	0.241535
CEP63	0.0995146	0.00128272	-0.0326908	0.0973403	sig	0.0982318	up	0.132205	-0.0339735
CHTOP	0.180066	-0.089635	-0.0318363	0.0308595	sig	0.269701	up	0.211902	0.0577987
CIRBP	0.269025	-0.347613	-0.296434	0.00101802	sig	0.616639	up	0.56546	0.0511788
CKAP2L	0.228879	0.176161	0.105968	0.0973403	sig	0.0527177	up	0.122911	-0.0701936
CLDN3	-0.0242779	-0.725362	-0.100227	0.00521352	sig	0.701084	up	0.0759489	0.625135
CLDN7	0.114625	-0.593373	-0.0846762	0.0407637	sig	0.707998	up	0.199301	0.508697
CTNNBIP1	0.215323	-0.551675	0.137395	0.0566619	sig	0.766998	up	0.0779275	0.689071
CYB5A	0.655059	-0.633398	0.0372341	0.00821018	sig	1.28846	up	0.617824	0.670633
CYFIP2	0.160563	-0.676839	-0.248127	0.018381	sig	0.837402	up	0.40869	0.428712
DENND2D	0.0121125	-0.7576	-0.0603963	0.021829	sig	0.769713	up	0.0725088	0.697204
DLG3	0.483933	-1.11618	0.183146	0.000661716	sig	1.60012	up	0.300786	1.29933
DYNLL2	0.0725382	-0.644657	0.0157992	0.00821018	sig	0.717196	up	0.056739	0.660457
EBAG9	0.0550518	-0.288376	-0.120308	0.0869495	sig	0.343428	up	0.175359	0.168069
ELAPOR1	-0.174096	-0.28531	-0.245047	0.00592062	sig	0.111214	up	0.0709503	0.0402639
ELF2	0.122839	-0.286114	-0.074124	0.00521352	sig	0.408953	up	0.196963	0.21199
ELMO3	0.240725	-0.28463	-0.0161985	0.0408793	sig	0.525355	up	0.256924	0.268432
ENO2	0.335849	-0.491725	-0.0251998	0.0100784	sig	0.827574	up	0.361049	0.466525
EPCAM	0.448133	-0.849404	-0.123745	0.00521352	sig	1.29754	up	0.571878	0.725659
ESRP1	0.63637	-0.533972	-0.0811772	0.0138603	sig	1.17034	up	0.717547	0.452795
ESRP2	0.121489	-0.432126	-0.0782074	0.00430115	sig	0.553615	up	0.199697	0.353919
FAM111B	0.245563	-0.434698	0.318962	0.00521352	sig	0.680262	up	-0.073399	0.753661
GLRX5	0.289681	-0.125622	0.0733218	0.0100784	sig	0.415303	up	0.216359	0.198944
GSTT2	-0.0329899	-0.374387	-0.26465	0.0450511	sig	0.341397	up	0.23166	0.109736
H1.0	0.397194	-0.681562	0.0102141	0.0388758	sig	1.07876	up	0.38698	0.691776
H1.10	0.564837	-0.393974	-0.0767427	0.000661716	sig	0.958812	up	0.64158	0.317232
H1.3	-0.0900079	-0.139065	-0.0794902	0.0865244	sig	0.0490569	up	-0.0105177	0.0595746
H1.4	0.252913	-0.189224	0.0155307	0.03919	sig	0.442137	up	0.237382	0.204755
H2A.V	0.330453	-0.0718491	0.131245	0.0360793	sig	0.402302	up	0.199207	0.203094
H2A.x	0.596111	-0.384539	0.171067	0	sig	0.98065	up	0.425044	0.555606
H3.3	0.13124	-0.236397	-0.0291379	0.000661716	sig	0.367637	up	0.160378	0.207259
HID1	0.0418957	-0.52519	-0.320572	0.00521352	sig	0.567086	up	0.362468	0.204618
HMGB1	0.456447	-0.112208	0.0496428	0.03086	sig	0.568655	up	0.406805	0.161851
HMGB2	0.438112	-0.351276	0.0252196	0.000661716	sig	0.789388	up	0.412892	0.376496
HMGB3	0.318535	-0.136891	0.0796194	0.0253898	sig	0.455426	up	0.238915	0.216511
HMGN2	0.271931	-0.210976	-0.0956699	0.00821018	sig	0.482907	up	0.367601	0.115306
HNRNPUL1	0.35754	-0.184134	0.125031	0.00821018	sig	0.541673	up	0.232508	0.309165
HP1BP3	0.190052	-0.0284825	0.0928658	0.0833967	sig	0.218534	up	0.097186	0.121348
JPT2	0.382447	-0.35691	0.0674552	0.00124072	sig	0.739358	up	0.314992	0.424365
KDM2A	0.120238	-0.1861	0.0960447	0.0450511	sig	0.306337	up	0.0241931	0.282144
KIF22	0.364547	-0.0445773	0.103226	0.00101802	sig	0.409124	up	0.261321	0.147803
LHPP	0.158144	-0.493167	0.154958	0.0285861	sig	0.651311	up	0.00318593	0.648125
LLGL2	0.484338	-0.249563	0.306104	0.0205521	sig	0.733901	up	0.178234	0.555668
MAPK13	0.595691	-0.949513	0.0120283	0.00783256	sig	1.5452	up	0.583662	0.961541
MBD1	0.149244	-0.0657574	0.106512	0.0408387	sig	0.215001	up	0.0427319	0.172269
MBD2	0.0155949	-0.419783	0.0258619	0.0450511	sig	0.435378	up	-0.010267	0.445645
MDP1	0.276849	-0.200308	-0.136906	0.00465652	sig	0.477157	up	0.413755	0.0634018
MEF2A	0.24994	-0.270019	-0.103583	0.00529373	sig	0.519959	up	0.353523	0.166436
MYO5B	0.101157	-0.672126	0.028065	0.00783256	sig	0.773283	up	0.0730918	0.700191
MYO5C	0.352795	-0.697478	-0.131023	0.00465652	sig	1.05027	up	0.483818	0.566455
MYO6	0.053266	-0.411755	-0.0117695	0.0288272	sig	0.465021	up	0.0650355	0.399985
NUMA1	0.374572	-0.350914	-0.000568987	0.000661716	sig	0.725486	up	0.375141	0.350345
OARD1	0.141199	-0.329759	-0.0202932	0.00430115	sig	0.470958	up	0.161492	0.309466
PAK6	-0.0358719	-0.496663	-0.225468	0.0100784	sig	0.460791	up	0.189596	0.271195
PARP1	0.55407	0.117134	0.0917733	0.0138603	sig	0.436936	up	0.462297	-0.025361
PELI2	0.46901	-0.360568	-0.367492	0.00465652	sig	0.829578	up	0.836501	-0.00692363
PIK3R3	0.0476245	-0.22728	-0.137652	0.0897432	sig	0.274904	up	0.185276	0.0896276
PPP1R13B	0.302798	-0.549734	-0.00839808	0.000661716	sig	0.852532	up	0.311196	0.541336
PRDX2	0.754596	0.432937	0.265294	0.0330267	sig	0.321659	up	0.489302	-0.167643
PRR15	-0.00806504	-0.425024	-0.194726	0.00760269	sig	0.416959	up	0.186661	0.230298
PWWP2A	0.0232222	-0.0109212	0.0386595	0.0750422	sig	0.0341434	up	-0.0154373	0.0495807
PYM1	0.155562	-0.17093	0.0957449	0.00465652	sig	0.326491	up	0.0598169	0.266675
RANGAP1	0.254594	0.0424802	0.10472	0.0487108	sig	0.212114	up	0.149874	0.0622397
RELCH	0.124624	-0.276351	-0.0497359	0.0342169	sig	0.400976	up	0.17436	0.226615
RMI2	0.503004	-0.471788	-0.0190185	0.000661716	sig	0.974791	up	0.522022	0.452769
RTN3	0.174635	-0.466622	0.0138305	0.0138603	sig	0.641256	up	0.160804	0.480452
SAPCD2	0.533602	-0.282284	0.264007	0.00124072	sig	0.815886	up	0.269595	0.54629
SC5D	0.116346	-0.46514	-0.0212254	0.0360793	sig	0.581485	up	0.137571	0.443914
SELENOH	0.0916837	-0.185079	0.147243	0.094351	sig	0.276762	up	-0.0555596	0.332322
SMARCA5	0.0498962	-0.0705002	-0.029527	0.0483359	sig	0.120396	up	0.0794232	0.0409732
SPINT2	0.499709	-0.519817	0.246544	0.00926402	sig	1.01953	up	0.253165	0.766362
SS18L1	0.174127	0.0367203	-0.00987712	0.0865244	sig	0.137406	up	0.184004	-0.0465974
STAG1	0.324995	-0.173588	-0.0373684	0.00124072	sig	0.498583	up	0.362364	0.136219
STARD10	0.406867	-1.27318	-0.0151095	0.00465652	sig	1.68005	up	0.421977	1.25807
STMN1	0.460364	-0.247647	-0.0133114	0.0200907	sig	0.708011	up	0.473675	0.234336
SYNE2	0.327873	-0.517908	-0.0718394	0.00465652	sig	0.845781	up	0.399713	0.446068
TAPT1	0.119371	-0.336072	-0.159824	0.00101802	sig	0.455443	up	0.279194	0.176248
THYN1	-0.0304382	-0.273985	-0.0438298	0.0721307	sig	0.243546	up	0.0133915	0.230155
TMPO	0.536187	-0.167426	0.110312	0.000661716	sig	0.703613	up	0.425875	0.277738
TTC9	-0.401957	-0.813911	-0.26271	0.0952742	sig	0.411954	up	-0.139246	0.5512
UBXN7	0.26731	-0.218086	-0.0928631	0.00590179	sig	0.485396	up	0.360173	0.125223
VEZF1	0.171395	-0.224425	0.0529038	0.0221073	sig	0.39582	up	0.118491	0.277329
VRK1	0.317176	0.0674922	0.0672825	0.0447714	sig	0.249684	up	0.249894	-0.000209692
ZNF48	0.283044	-0.573706	-0.134428	0.000661716	sig	0.85675	up	0.417471	0.439279
ZNF629	0.440998	-0.174856	-0.0310595	0.0285618	sig	0.615855	up	0.472058	0.143797
ZNF646	0.205265	-0.0309263	0.0191891	0.0973403	sig	0.236192	up	0.186076	0.0501155
macroH2A1	0.257652	-0.11829	0.0501278	0.00588192	sig	0.375942	up	0.207524	0.168418
ABCF2	0.037309	0.274001	0.210929	0.0222307	sig	-0.236692	down	-0.17362	-0.0630723
ACOT9	-0.0452657	0.289958	0.151377	0.0399066	sig	-0.335223	down	-0.196642	-0.138581
ADA	-0.247997	0.715746	0.118273	0.00220572	sig	-0.963743	down	-0.36627	-0.597473
AGPS	-0.0470966	0.230293	0.232134	0.0156722	sig	-0.27739	down	-0.27923	0.00184047
AKR1B1	-0.0520607	0.67438	0.216837	0.0128333	sig	-0.726441	down	-0.268898	-0.457543
ALAS1	-0.207446	0.100583	0.0589891	0.0268779	sig	-0.308029	down	-0.266436	-0.0415936
ANXA6	-0.0929803	1.21461	0.225362	0.0629391	sig	-1.30759	down	-0.318343	-0.989244
APOL2	-0.0534274	0.0788254	-0.103013	0.0795452	sig	-0.132253	down	0.0495855	-0.181838
ARSA	-0.151873	0.223492	-0.129363	0.0767166	sig	-0.375365	down	-0.0225103	-0.352854
BAG2	0.118535	0.499327	0.247707	0.0487108	sig	-0.380792	down	-0.129172	-0.25162
BAK1	-0.127983	-0.00194766	0.0531446	0.0973403	sig	-0.126035	down	-0.181128	0.0550922
BCL2L13	-0.235312	-0.0766536	0.0406474	0.0785612	sig	-0.158658	down	-0.275959	0.117301
C1QBP	0.13217	0.256787	0.0663859	0.0356681	sig	-0.124617	down	0.0657845	-0.190401
CCDC88A	0.139524	0.473986	0.200345	0.0496287	sig	-0.334461	down	-0.0608203	-0.273641
CCDC91	-0.0967222	0.164006	0.0367092	0.0176458	sig	-0.260728	down	-0.133431	-0.127297
CD44	0.276401	0.722678	0.654949	0.03086	sig	-0.446276	down	-0.378547	-0.0677291
CDKL5	-0.20217	-0.121767	-0.101107	0.0648557	sig	-0.0804028	down	-0.101062	0.0206595
CEBPD	-0.392584	0.449441	-0.21576	0.030502	sig	-0.842025	down	-0.176825	-0.665201
CERS1	-0.495606	0.730808	-0.135504	0.0767166	sig	-1.22641	down	-0.360102	-0.866313
CMTM3	-0.336174	0.331302	0.106646	0.012938	sig	-0.667475	down	-0.44282	-0.224655
CNTNAP1	0.0852697	0.408133	-0.145558	0.0862594	sig	-0.322863	down	0.230828	-0.553691
COL6A1	-0.352177	0.476838	-0.163958	0.0520795	sig	-0.829014	down	-0.188218	-0.640796
COLGALT1	0.0997966	0.494723	0.17975	0.00821018	sig	-0.394927	down	-0.0799536	-0.314973
CRTAP	0.154044	0.347674	0.227571	0.073078	sig	-0.19363	down	-0.0735269	-0.120104
CTSA	-0.0713876	0.235627	-0.00655151	0.044524	sig	-0.307015	down	-0.0648361	-0.242179
CTSL	-0.447235	0.871804	0.129527	0.013137	sig	-1.31904	down	-0.576761	-0.742278
DAB2	-0.651404	0.669684	-0.0504232	0.082749	sig	-1.32109	down	-0.600981	-0.720107
DCBLD2	0.235496	0.470849	0.406294	0.0432033	sig	-0.235353	down	-0.170798	-0.0645546
DLD	-0.0222616	0.180879	0.148026	0.0342169	sig	-0.203141	down	-0.170287	-0.0328532
DNAJB6	-0.178366	0.114269	0.148237	0.0835798	sig	-0.292635	down	-0.326603	0.0339683
EIF5A2	0.0287951	0.377312	0.201826	0.0616704	sig	-0.348517	down	-0.173031	-0.175486
ELAC2	0.255487	0.361736	0.123414	0.0549703	sig	-0.106249	down	0.132073	-0.238322
EMP3	-0.610631	1.18646	0.469062	0.0158984	sig	-1.7971	down	-1.07969	-0.717403
EPDR1	-0.0293499	0.787982	0.480437	0.0260551	sig	-0.817332	down	-0.509787	-0.307544
FAHD2B	-0.320895	0.431658	0.126317	0.0100784	sig	-0.752553	down	-0.447212	-0.305341
FEZ2	-0.077784	0.187095	0.179083	0.0298093	sig	-0.264879	down	-0.256867	-0.00801181
FGF2	-0.337529	0.0657794	-0.283081	0.0583867	sig	-0.403309	down	-0.0544478	-0.348861
FKBP14	-0.000881377	0.337477	0.0501861	0.0973403	sig	-0.338358	down	-0.0510675	-0.287291
FMNL1	-0.568528	0.659368	-0.0961789	0.00521352	sig	-1.2279	down	-0.472349	-0.755547
FNBP1	-0.165104	0.247955	0.0518528	0.0297123	sig	-0.413058	down	-0.216956	-0.196102
FNDC3B	-0.147491	0.331077	0.114626	0.0483359	sig	-0.478568	down	-0.262117	-0.216451
FOSL2	-0.379301	0.399078	0.148909	0.0342169	sig	-0.778379	down	-0.52821	-0.250168
FTL	-0.439406	0.195565	0.112169	0.0496287	sig	-0.634971	down	-0.551575	-0.0833955
GFPT2	-0.334978	0.133251	-0.275478	0.018381	sig	-0.468229	down	-0.0595004	-0.408729
GPATCH4	0.0340799	0.224983	0.254787	0.047386	sig	-0.190903	down	-0.220707	0.0298038
GSN	-0.471479	0.0489207	0.241816	0.0833967	sig	-0.5204	down	-0.713295	0.192896
GSTK1	-0.223634	0.204378	0.104842	0.00529373	sig	-0.428012	down	-0.328475	-0.0995362
HADHB	-0.127107	0.162415	0.0170838	0.0343756	sig	-0.289523	down	-0.144191	-0.145332
HARS1	0.0347414	0.183332	0.135948	0.0100784	sig	-0.14859	down	-0.101207	-0.0473836
HMOX1	-0.380472	-0.0616142	-0.132843	0.0138603	sig	-0.318858	down	-0.24763	-0.0712287
HMOX2	-0.0440948	0.326355	0.130251	0.0427196	sig	-0.37045	down	-0.174346	-0.196104
HSPA4	-0.0329147	0.161917	0.159166	0.0345195	sig	-0.194832	down	-0.192081	-0.00275092
HSPB8	-0.16598	0.589028	0.00897489	0.0973403	sig	-0.755008	down	-0.174955	-0.580053
IGF2BP2	-0.0970083	0.403329	0.29707	0.0260551	sig	-0.500337	down	-0.394078	-0.106259
IGF2BP3	-0.0919527	0.558643	0.250925	0.0260551	sig	-0.650595	down	-0.342878	-0.307717
IKBIP	-0.4721	0.535439	0.0533698	0.0501489	sig	-1.00754	down	-0.52547	-0.482069
IL6ST	-0.263452	0.17588	0.109282	0.0897575	sig	-0.439332	down	-0.372734	-0.0665979
ITGA5	0.0839905	0.964837	0.261577	0.0285861	sig	-0.880846	down	-0.177586	-0.70326
KIRREL1	0.00543656	0.718073	0.253143	0.044524	sig	-0.712636	down	-0.247707	-0.464929
L3HYPDH	-0.298824	0.324167	0.159836	0.0549703	sig	-0.62299	down	-0.45866	-0.16433
LAMA1	-0.334787	0.203514	-0.263135	0.0131384	sig	-0.538301	down	-0.0716512	-0.46665
LGALS1	-0.101355	1.60341	0.750937	0.0100784	sig	-1.70477	down	-0.852292	-0.852476
LSM10	0.116416	0.300943	0.145092	0.0629391	sig	-0.184526	down	-0.0286755	-0.155851
MAP7D3	0.134343	0.653029	0.330934	0.024069	sig	-0.518687	down	-0.196592	-0.322095
MICA	-0.0937456	0.566071	0.358162	0.054753	sig	-0.659817	down	-0.451907	-0.20791
MSN	0.163543	0.608359	0.546072	0.0427459	sig	-0.444816	down	-0.38253	-0.0622866
MSRB3	-0.205469	0.68887	-0.0731888	0.0700162	sig	-0.894339	down	-0.13228	-0.762059
MTIF2	0.0503811	0.210848	0.0732891	0.0214673	sig	-0.160467	down	-0.022908	-0.137559
MXRA7	-0.600073	0.289415	0.230424	0.0227924	sig	-0.889488	down	-0.830497	-0.0589918
MYADM	-0.0387796	0.71235	0.288514	0.0973403	sig	-0.751129	down	-0.327294	-0.423836
MYH3	-0.11095	0.214843	-0.0892239	0.0515399	sig	-0.325793	down	-0.0217262	-0.304067
NEFH	-0.502388	-0.333564	-0.42754	0.0384004	sig	-0.168824	down	-0.0748482	-0.0939761
NEFL	-0.380761	-0.0391292	-0.394974	0.0869495	sig	-0.341631	down	0.0142139	-0.355845
NRP2	-0.55199	0.57866	0.0384037	0.0633735	sig	-1.13065	down	-0.590393	-0.540256
NUDT19	-0.102618	0.258956	0.0766295	0.0100784	sig	-0.361573	down	-0.179247	-0.182326
NUMBL	0.269315	0.361285	0.142364	0.0574275	sig	-0.0919704	down	0.126951	-0.218921
OSTM1	-0.161158	0.301152	0.00677171	0.0142048	sig	-0.46231	down	-0.167929	-0.294381
P3H1	-0.306827	0.416615	0.0602989	0.0487108	sig	-0.723442	down	-0.367126	-0.356316
PLAT	-0.943277	0.241121	-0.109013	0.0100784	sig	-1.1844	down	-0.834264	-0.350134
PLEKHB2	-0.151484	0.21512	0.210829	0.0349452	sig	-0.366603	down	-0.362313	-0.00429054
PLPP1	-0.206823	0.378608	-0.150016	0.0750422	sig	-0.58543	down	-0.056807	-0.528623
PROCR	-0.626942	0.592685	0.44597	0.0205521	sig	-1.21963	down	-1.07291	-0.146715
PTRH1	-0.0237277	0.275459	0.162075	0.0966361	sig	-0.299186	down	-0.185803	-0.113384
RAB32	-0.231465	0.859563	0.299441	0.00760269	sig	-1.09103	down	-0.530906	-0.560123
RELB	-0.449449	0.370998	0.0596495	0.00760269	sig	-0.820447	down	-0.509099	-0.311349
RFLNB	-0.856919	0.85706	0.121218	0.00760269	sig	-1.71398	down	-0.978137	-0.735842
RIOX2	0.116384	0.152028	0.0876079	0.054753	sig	-0.0356432	down	0.0287766	-0.0644198
RND3	-0.180949	0.370892	0.144986	0.047259	sig	-0.551841	down	-0.325935	-0.225906
RNF14	-0.0516856	0.130786	0.0997158	0.030502	sig	-0.182472	down	-0.151401	-0.0310706
SCO1	0.118642	0.39846	0.204716	0.00760269	sig	-0.279818	down	-0.086074	-0.193744
SH3KBP1	-0.191673	0.81919	0.321091	0.00760269	sig	-1.01086	down	-0.512763	-0.4981
SLC25A35	-0.0211041	0.21289	0.0706281	0.0939053	sig	-0.233994	down	-0.0917321	-0.142262
SPARC	-0.693661	2.18222	-0.320332	0.0350926	sig	-2.87588	down	-0.373329	-2.50255
SPART	-0.26202	0.764576	0.29671	0.018381	sig	-1.0266	down	-0.558731	-0.467865
SQSTM1	-0.402393	0.0235652	0.0936973	0.0408387	sig	-0.425959	down	-0.496091	0.0701321
SSBP1	-0.0476208	0.0836356	0.0836605	0.0450511	sig	-0.131256	down	-0.131281	2.48772e-05
STARD3NL	-0.245455	0.182795	0.0501859	0.04587	sig	-0.42825	down	-0.295641	-0.132609
TANGO6	0.0431752	0.342408	0.106238	0.0311781	sig	-0.299233	down	-0.0630624	-0.236171
TAX1BP1	-0.273785	0.129349	0.0151865	0.0308595	sig	-0.403133	down	-0.288971	-0.114162
TGFB1	-0.651624	0.422599	0.285181	0.0450511	sig	-1.07422	down	-0.936805	-0.137417
TIGAR	-0.330405	0.298104	0.12518	0.00760269	sig	-0.62851	down	-0.455585	-0.172925
TIMMDC1	-0.00310045	0.149194	0.0241142	0.0574401	sig	-0.152294	down	-0.0272146	-0.12508
TMF1	-0.227361	0.236376	0.0202752	0.0795452	sig	-0.463738	down	-0.247637	-0.216101
TNFAIP3	-0.572635	0.374298	-0.0757361	0.0487108	sig	-0.946933	down	-0.496899	-0.450034
TNFRSF1A	-0.266032	0.461762	0.189619	0.0260551	sig	-0.727795	down	-0.455651	-0.272143
TSPO	0.308247	0.603553	0.345141	0.0408387	sig	-0.295306	down	-0.0368942	-0.258412
TWISTNB	-0.0200342	0.231782	-0.00480777	0.0665081	sig	-0.251816	down	-0.0152265	-0.23659
VAMP7	-0.273052	0.0387422	0.0919918	0.067956	sig	-0.311794	down	-0.365044	0.0532496
VAT1	-0.501757	0.0999212	0.129964	0.0345195	sig	-0.601678	down	-0.631721	0.0300432
VIM	0.607514	1.12756	0.623137	0.0718329	sig	-0.520044	down	-0.0156226	-0.504421
WDR55	-0.0513267	0.150453	0.151214	0.0339642	sig	-0.20178	down	-0.20254	0.000760642
WDR81	-0.0172487	0.368438	0.0819849	0.0496287	sig	-0.385687	down	-0.0992336	-0.286453
WWTR1	-0.216872	0.294151	0.302534	0.0601349	sig	-0.511022	down	-0.519406	0.00838356
ZNF622	-0.0814241	0.0549237	0.0645777	0.0937159	sig	-0.136348	down	-0.146002	0.00965407
ZYX	-0.211135	0.778612	0.311114	0.0190445	sig	-0.989746	down	-0.522249	-0.467498
AATF	-0.0380081	0.190466	0.0605288	0.164204	ns	-0.228474	ns	-0.0985368	-0.129937
AIFM1	0.11529	0.378869	0.136703	0.111763	ns	-0.263579	ns	-0.0214127	-0.242167
AKT1S1	0.0103824	0.152683	0.218167	0.173802	ns	-0.1423	ns	-0.207785	0.0654847
ANKRD30A	-0.0292716	-0.039379	-0.0305743	0.121614	ns	0.0101073	ns	0.00130268	0.00880465
ANKRD52	0.241465	-0.0125691	0.126029	0.126771	ns	0.254034	ns	0.115436	0.138598
ARHGEF40	0.0810674	0.30509	0.00132328	0.173802	ns	-0.224022	ns	0.0797441	-0.303767
ARMCX3	0.0810414	0.397256	0.204124	0.13289	ns	-0.316214	ns	-0.123082	-0.193132
ARPC1A	0.198909	0.0751345	0.0440505	0.168127	ns	0.123775	ns	0.154859	-0.031084
ATG13	0.0146861	0.00429315	0.0238915	0.246004	ns	0.0103929	ns	-0.00920547	0.0195984
B4GALT5	0.0973179	0.0902386	-0.104818	0.162638	ns	0.00707932	ns	0.202136	-0.195057
BICD1	-0.0543421	0.0947898	0.091704	0.186634	ns	-0.149132	ns	-0.146046	-0.00308585
BICD2	0.206805	0.110057	0.123325	0.173802	ns	0.0967479	ns	0.0834799	0.013268
BOP1	0.172496	0.250625	0.223111	0.163192	ns	-0.0781289	ns	-0.0506147	-0.0275141
C5orf24	0.0568514	0.0215233	0.0531192	0.297294	ns	0.0353281	ns	0.00373213	0.031596
CACHD1	0.307288	0.377505	-0.153767	0.254982	ns	-0.0702169	ns	0.461055	-0.531272
CALU	0.0372803	0.09373	0.163841	0.135934	ns	-0.0564497	ns	-0.126561	0.070111
CCDC51	-0.000560625	-0.0369793	0.0659501	0.320567	ns	0.0364187	ns	-0.0665107	0.102929
CCDC9B	-0.0120613	0.193847	0.373295	0.112297	ns	-0.205908	ns	-0.385357	0.179449
CCPG1	-0.418569	-0.0171136	-0.0196952	0.151355	ns	-0.401456	ns	-0.398874	-0.00258152
CDC123	0.0604244	0.354856	0.17216	0.108149	ns	-0.294431	ns	-0.111735	-0.182696
CDK5RAP1	-0.000501432	0.0624193	0.0193746	0.201009	ns	-0.0629207	ns	-0.0198761	-0.0430446
CENPN	0.282918	0.197325	0.297615	0.163192	ns	0.0855936	ns	-0.0146969	0.10029
CENPQ	0.103789	-0.157725	-0.0234818	0.110535	ns	0.261514	ns	0.127271	0.134244
CEP20	0.0809956	0.117178	0.0293083	0.240682	ns	-0.0361825	ns	0.0516874	-0.0878699
CHCHD3	0.00488856	0.0698694	0.127303	0.129393	ns	-0.0649809	ns	-0.122414	0.0574336
CHCHD4	0.0295094	0.31282	0.123927	0.11093	ns	-0.28331	ns	-0.0944177	-0.188893
CLPX	0.0861564	0.121331	0.181194	0.196036	ns	-0.0351744	ns	-0.0950379	0.0598635
CNP	0.104976	0.244727	-0.0160124	0.341269	ns	-0.139751	ns	0.120988	-0.260739
COX11	0.15281	0.155907	0.130305	0.238437	ns	-0.00309773	ns	0.0225048	-0.0256025
CRCP	0.0587316	-0.121404	0.0190457	0.195304	ns	0.180136	ns	0.039686	0.14045
DCAF6	0.0546556	-0.00400185	0.041207	0.16578	ns	0.0586574	ns	0.0134486	0.0452088
DCAF8	0.0425854	0.0769457	0.0459661	0.177734	ns	-0.0343603	ns	-0.00338068	-0.0309796
DNAAF5	0.179907	0.181893	0.0559732	0.322843	ns	-0.0019864	ns	0.123933	-0.12592
DPYSL5	-0.176238	-0.155097	-0.474582	0.201009	ns	-0.0211408	ns	0.298344	-0.319485
ECHDC1	0.167401	0.181846	0.107926	0.104122	ns	-0.0144445	ns	0.0594757	-0.0739202
ERAL1	0.13881	0.000603057	0.0154972	0.110535	ns	0.138207	ns	0.123313	0.0148942
EXOG	0.212718	0.0411533	0.00783951	0.320622	ns	0.171565	ns	0.204879	-0.0333138
FAM210A	0.0899226	0.163096	0.103709	0.336635	ns	-0.0731737	ns	-0.013786	-0.0593876
FAM50A	-0.115979	0.0543845	0.108345	0.212903	ns	-0.170364	ns	-0.224324	0.0539601
FILIP1	-0.115107	-0.152492	-0.129718	0.264017	ns	0.0373846	ns	0.0146109	0.0227738
FKBP9	-0.0369328	0.0188157	-0.0826762	0.173802	ns	-0.0557485	ns	0.0457434	-0.101492
GAR1	0.0685833	-0.0248847	0.0458534	0.22551	ns	0.093468	ns	0.0227299	0.0707381
GCC2	-0.0538723	0.127736	0.016907	0.234829	ns	-0.181609	ns	-0.0707793	-0.110829
GIPC1	0.291512	0.0387186	0.134079	0.342123	ns	0.252793	ns	0.157432	0.0953608
GNB4	0.366865	0.542168	0.268991	0.266036	ns	-0.175303	ns	0.0978737	-0.273176
GNG10	-0.0309261	0.0124387	0.0296798	0.18045	ns	-0.0433648	ns	-0.0606058	0.0172411
GNL3L	0.243444	0.231449	0.21631	0.248427	ns	0.0119956	ns	0.0271344	-0.0151388
GOLGA1	0.0958571	0.0272422	0.0525331	0.305943	ns	0.0686149	ns	0.043324	0.0252908
GOPC	-0.0241225	0.182311	-0.11086	0.13289	ns	-0.206433	ns	0.0867373	-0.293171
GULP1	0.363112	0.173752	0.117642	0.297294	ns	0.189361	ns	0.24547	-0.0561095
H1.2	-0.31526	-0.511081	0.0743671	0.175388	ns	0.195821	ns	-0.389627	0.585449
H1.5	0.0880998	-0.0842562	-0.0338504	0.177264	ns	0.172356	ns	0.12195	0.0504058
H2A type 2-A	-0.221188	-0.233509	0.134483	0.264017	ns	0.012321	ns	-0.35567	0.367991
H2A type 2-B	0.109125	-0.0453852	-0.0456194	0.105062	ns	0.15451	ns	0.154744	-0.000234163
H2B type 1-A	-0.00327389	-0.00624814	-0.00624814	0.1165	ns	0.00297424	ns	0.00297424	0
H2B type 1-J	-0.110738	-0.2936	0.348581	0.201009	ns	0.182862	ns	-0.459319	0.64218
H2B type 1-M	-0.113665	-0.0711535	-0.120907	0.320382	ns	-0.0425112	ns	0.00724179	-0.049753
HADHA	-0.0977511	0.0857946	0.09914	0.211208	ns	-0.183546	ns	-0.196891	0.0133455
HCCS	-0.0612948	0.219854	0.137728	0.103507	ns	-0.281149	ns	-0.199022	-0.0821268
HIBCH	-0.169887	0.102156	0.100456	0.271681	ns	-0.272042	ns	-0.270342	-0.00169986
HPCAL1	0.229652	0.245739	0.13379	0.236339	ns	-0.0160873	ns	0.0958619	-0.111949
HSPA13	0.000705522	-0.0770071	-0.0189948	0.248006	ns	0.0777127	ns	0.0197003	0.0580124
IFFO2	-0.645181	-0.297257	0.259338	0.137351	ns	-0.347923	ns	-0.904519	0.556595
IGF2R	-0.0125399	-0.0444589	0.0668925	0.201423	ns	0.031919	ns	-0.0794324	0.111351
IMMT	0.120394	0.189505	0.0974941	0.145627	ns	-0.069111	ns	0.0228996	-0.0920106
KATNAL1	0.229425	0.233664	-0.0139573	0.297294	ns	-0.004239	ns	0.243383	-0.247622
KIF3C	-0.11249	0.297886	0.12595	0.166897	ns	-0.410376	ns	-0.23844	-0.171936
KMT5C	0.420808	0.162434	-0.0161149	0.147344	ns	0.258374	ns	0.436923	-0.178549
LAMC1	0.385545	0.257715	0.118833	0.186634	ns	0.12783	ns	0.266712	-0.138882
LARP6	0.00543431	0.527075	0.0291382	0.11093	ns	-0.521641	ns	-0.0237039	-0.497937
LPIN1	0.0161538	0.0767135	0.0652426	0.254393	ns	-0.0605597	ns	-0.0490889	-0.0114708
LRPAP1	0.322365	0.261412	0.151839	0.213188	ns	0.0609529	ns	0.170526	-0.109573
LZTS1	-0.379677	-0.145501	-0.451693	0.328335	ns	-0.234175	ns	0.0720165	-0.306192
MAIP1	-0.0477721	0.0767461	0.0777009	0.103507	ns	-0.124518	ns	-0.125473	0.000954795
MAN2B1	-0.0242836	0.200773	-0.108907	0.110535	ns	-0.225057	ns	0.0846233	-0.30968
MFSD12	0.0303315	0.336092	0.121923	0.168127	ns	-0.305761	ns	-0.0915914	-0.214169
MIB1	0.0116219	-0.16555	0.00435418	0.128928	ns	0.177172	ns	0.00726776	0.169904
MIPOL1	-0.0540087	-0.156662	-0.0877612	0.329556	ns	0.102653	ns	0.0337525	0.0689007
MPP6	0.312791	0.0644088	0.148875	0.264017	ns	0.248382	ns	0.163916	0.0844658
MPV17	-0.0308394	0.0546731	0.0207788	0.276051	ns	-0.0855124	ns	-0.0516182	-0.0338942
MRPS22	-0.166555	0.0748202	0.0456496	0.201009	ns	-0.241375	ns	-0.212204	-0.0291706
MRPS23	0.000646004	0.130918	0.0520653	0.153641	ns	-0.130272	ns	-0.0514193	-0.0788524
MTX2	0.075367	0.0697617	-0.035595	0.219061	ns	0.00560539	ns	0.110962	-0.105357
NAGPA	0.0257629	0.236708	0.134504	0.111763	ns	-0.210945	ns	-0.108742	-0.102204
NBEA	-0.111309	-0.217589	-0.275595	0.114477	ns	0.10628	ns	0.164286	-0.0580059
NDUFA11	-0.0104413	0.0595317	0.0309955	0.341269	ns	-0.069973	ns	-0.0414368	-0.0285362
NOCT	-0.00488478	0.170162	0.0204473	0.109052	ns	-0.175047	ns	-0.0253321	-0.149714
NPM3	0.11687	0.159637	0.170136	0.131236	ns	-0.0427675	ns	-0.0532663	0.0104988
NSUN2	-0.0914447	0.0874619	0.173464	0.148998	ns	-0.178907	ns	-0.264909	0.0860023
OFD1	0.0527343	0.00132231	-0.0670242	0.13454	ns	0.051412	ns	0.119759	-0.0683465
OSGEPL1	-0.0940728	0.0428206	0.0401918	0.234425	ns	-0.136893	ns	-0.134265	-0.00262884
OXNAD1	0.0786936	0.107129	0.0801317	0.123638	ns	-0.0284358	ns	-0.00143806	-0.0269977
P4HA2	-0.128283	0.10231	-0.0376618	0.320382	ns	-0.230593	ns	-0.090621	-0.139972
PDCL3	0.0499525	0.231206	0.0442791	0.16057	ns	-0.181253	ns	0.00567343	-0.186926
PDE3B	-0.575253	0.302137	-0.159452	0.135665	ns	-0.87739	ns	-0.415801	-0.461589
PDP1	-0.317335	0.0821177	0.0253784	0.106503	ns	-0.399453	ns	-0.342713	-0.0567393
PEX5	0.0794863	0.063071	0.0198083	0.341269	ns	0.0164152	ns	0.059678	-0.0432628
PLOD1	0.0479597	0.347498	0.141996	0.267303	ns	-0.299539	ns	-0.0940364	-0.205502
PLOD3	0.00755637	0.271068	0.163534	0.106854	ns	-0.263512	ns	-0.155978	-0.107534
PMPCA	0.0714647	0.108656	0.130785	0.276051	ns	-0.0371918	ns	-0.0593208	0.022129
PNPT1	-0.0406971	0.107596	0.109737	0.271417	ns	-0.148293	ns	-0.150434	0.00214162
POFUT1	0.0795087	-0.0770141	0.0562696	0.171564	ns	0.156523	ns	0.0232391	0.133284
POLDIP2	0.014879	0.236772	0.0866124	0.144876	ns	-0.221893	ns	-0.0717334	-0.15016
POLR2L	0.18955	0.243236	0.168487	0.320567	ns	-0.0536857	ns	0.0210633	-0.074749
PON2	0.0889371	0.293105	0.111356	0.177264	ns	-0.204168	ns	-0.0224185	-0.18175
PPFIBP1	0.0187535	0.3047	0.181483	0.126771	ns	-0.285946	ns	-0.162729	-0.123217
PPOX	0.134445	-0.189866	-0.122664	0.134056	ns	0.32431	ns	0.257109	0.0672014
PRELID3B	-0.0570945	-0.0113766	0.0218878	0.173802	ns	-0.0457179	ns	-0.0789823	0.0332644
PRPH	-0.110476	-0.231576	-0.299471	0.120175	ns	0.121101	ns	0.188995	-0.0678948
PRSS23	0.100885	0.12606	0.320729	0.248006	ns	-0.0251755	ns	-0.219844	0.194669
PSMA4	-0.0343659	0.205191	0.103032	0.212903	ns	-0.239557	ns	-0.137398	-0.102159
PSMC5	0.0858139	-0.00908802	0.134263	0.21973	ns	0.0949019	ns	-0.048449	0.143351
PTRH2	-0.302004	0.12576	0.0284274	0.109052	ns	-0.427765	ns	-0.330432	-0.097333
PWP1	0.0538812	0.153666	0.0879417	0.199933	ns	-0.0997851	ns	-0.0340605	-0.0657246
RAB18	-0.121537	0.174997	0.0513129	0.111763	ns	-0.296534	ns	-0.17285	-0.123684
RASSF3	0.365858	-0.122587	0.139447	0.131634	ns	0.488446	ns	0.226411	0.262035
RFX2	0.0976736	0.0975018	0.0299033	0.265678	ns	0.000171791	ns	0.0677702	-0.0675984
RGPD5	0.123994	0.110718	0.0413031	0.341269	ns	0.0132756	ns	0.0826906	-0.069415
RIOK1	0.0168816	0.214148	0.0286376	0.164204	ns	-0.197266	ns	-0.011756	-0.18551
RNF216	0.051507	0.218419	0.0883708	0.153597	ns	-0.166912	ns	-0.0368638	-0.130048
RPL14	0.0832197	-0.002821	0.0580481	0.248006	ns	0.0860407	ns	0.0251715	0.0608691
RPP14	0.0618214	0.00134936	0.0285965	0.194597	ns	0.060472	ns	0.0332249	0.0272472
RRP9	0.0753381	0.0657231	0.17729	0.224983	ns	0.00961509	ns	-0.101952	0.111567
RWDD1	-0.000729638	-0.0353844	-0.0548463	0.184027	ns	0.0346547	ns	0.0541167	-0.0194619
S100A10	0.312979	0.685383	0.65731	0.129511	ns	-0.372403	ns	-0.34433	-0.0280729
SAMHD1	-0.102468	-0.0179535	0.114976	0.162638	ns	-0.0845141	ns	-0.217444	0.13293
SCARF2	-0.0717773	-0.00482257	-0.158327	0.320501	ns	-0.0669547	ns	0.0865493	-0.153504
SCO2	0.0528493	0.296206	0.0640851	0.137357	ns	-0.243357	ns	-0.0112358	-0.232121
SEC31A	-0.0701448	-0.0639342	-0.0265661	0.210914	ns	-0.00621055	ns	-0.0435787	0.0373681
SEPTIN6	-0.00644647	0.292232	0.0960032	0.103507	ns	-0.298678	ns	-0.10245	-0.196228
SERINC3	-0.261323	-0.0710348	0.0220816	0.176808	ns	-0.190288	ns	-0.283405	0.0931163
SHKBP1	0.0513957	0.287041	0.14915	0.1413	ns	-0.235646	ns	-0.0977546	-0.137891
SIRPA	0.221897	0.691771	0.0216188	0.109052	ns	-0.469874	ns	0.200278	-0.670152
SLC15A4	0.0236946	-0.182968	-0.0351581	0.114477	ns	0.206662	ns	0.0588527	0.14781
SLC25A20	0.111978	0.258979	0.0938994	0.165335	ns	-0.147001	ns	0.0180789	-0.16508
SLC35A3	-0.0323904	-0.189401	0.0182249	0.212903	ns	0.15701	ns	-0.0506153	0.207626
SLC35F6	-0.143666	0.105182	0.0326379	0.196036	ns	-0.248848	ns	-0.176304	-0.0725445
SPECC1	0.000240724	0.281126	0.249606	0.201009	ns	-0.280885	ns	-0.249365	-0.0315199
SPRYD4	0.0655284	0.043963	0.0688869	0.346791	ns	0.0215653	ns	-0.00335852	0.0249239
STAM2	0.109853	0.0363049	0.00674512	0.331929	ns	0.0735477	ns	0.103108	-0.0295598
STARD7	0.236674	0.0260501	0.0856874	0.162229	ns	0.210624	ns	0.150987	0.0596372
TGFBR2	0.133874	0.333639	0.290552	0.141233	ns	-0.199765	ns	-0.156678	-0.0430871
TGOLN2	-0.0073277	0.188718	0.098121	0.163192	ns	-0.196046	ns	-0.105449	-0.0905975
TGS1	0.181331	0.0497286	0.0427312	0.250831	ns	0.131603	ns	0.1386	-0.00699743
THG1L	0.00551433	0.212837	0.018325	0.106854	ns	-0.207323	ns	-0.0128106	-0.194513
TIMM17A	0.108023	-0.041082	0.062877	0.313164	ns	0.149105	ns	0.0451459	0.103959
TMLHE	0.193523	0.323788	0.132652	0.162229	ns	-0.130265	ns	0.0608709	-0.191136
TMUB2	-0.0262331	0.0113595	-0.00141748	0.248006	ns	-0.0375926	ns	-0.0248156	-0.0127769
TOR1AIP1	-0.0524885	0.202128	0.06909	0.138935	ns	-0.254617	ns	-0.121579	-0.133038
TPST1	0.0250708	0.232226	-0.023831	0.346791	ns	-0.207155	ns	0.0489017	-0.256057
TRAM2	-0.177539	-0.23467	-0.0363253	0.297294	ns	0.0571316	ns	-0.141213	0.198345
TRIM32	0.0896384	0.0141732	0.124884	0.213962	ns	0.0754652	ns	-0.035246	0.110711
TRMT61B	0.00828678	-0.0488375	0.017719	0.313164	ns	0.0571243	ns	-0.0094322	0.0665565
TSTD1	0.858814	-0.120192	-0.0208799	0.11093	ns	0.979006	ns	0.879694	0.0993118
TUFM	0.0133854	0.194353	0.112459	0.206221	ns	-0.180968	ns	-0.0990733	-0.0818946
TXNDC15	-0.168555	-0.0135496	-0.0907821	0.320567	ns	-0.155006	ns	-0.0777734	-0.0772325
UBE2H	-0.282983	0.0574658	0.0595535	0.126771	ns	-0.340449	ns	-0.342537	0.00208762
ULK3	0.097972	-0.181424	0.0949581	0.164204	ns	0.279396	ns	0.00301395	0.276382
UQCRC1	0.238124	0.0601504	0.0811074	0.303326	ns	0.177974	ns	0.157017	0.0209569
UQCRC2	-0.0114502	0.0293106	0.039799	0.234597	ns	-0.0407608	ns	-0.0512492	0.0104884
UXS1	-0.00737302	0.181481	0.0227515	0.28214	ns	-0.188854	ns	-0.0301245	-0.15873
WDFY1	-0.0962736	-0.0525719	0.089425	0.307215	ns	-0.0437018	ns	-0.185699	0.141997
WDR91	0.116314	0.0510087	0.155478	0.250831	ns	0.0653054	ns	-0.0391639	0.104469
XIRP1	-0.0212425	-0.0145564	-0.0212425	0.279281	ns	-0.00668609	ns	0	-0.00668609
ZNF184	0.0223316	-0.165874	-0.0707571	0.111822	ns	0.188206	ns	0.0930887	0.0951169
ZNF335	0.130794	0.162758	0.0625076	0.173802	ns	-0.0319647	ns	0.0682862	-0.100251
ZNF385A	0.257291	-0.0213108	-0.0751678	0.103507	ns	0.278602	ns	0.332459	-0.053857
ZNF580	0.0173761	0.0676867	-0.0142879	0.203766	ns	-0.0503106	ns	0.031664	-0.0819746
ZNF587	0.182738	-0.0644389	0.0864323	0.276051	ns	0.247177	ns	0.0963058	0.150871
ZNF706	0.034535	-0.217596	-0.0822061	0.168127	ns	0.252131	ns	0.116741	0.13539
ZNF777	0.150448	0.163482	0.130869	0.320622	ns	-0.0130339	ns	0.0195788	-0.0326127
