# Supplementary material for: Cancer cell histone density links global histone acetylation, mitochondrial proteome and histone acetylase inhibitor sensitivity
Source: Commun Biol. 2022 Aug 27;5:882. doi: 10.1038/s42003-022-03846-3 (PMC9420116; doi:10.1038/s42003-022-03846-3)
Supplement: Supplementary file 7 — Supplementary Data 4 [file 42003_2022_3846_MOESM7_ESM.xlsx]

## Sheet: Supplementary Data 4
Supplementary Data 4. Regulatory target gene set enrichment analysis on the mRNA fold-changes between histone-high and -low cells
The table is the output of gene set enrichment analysis performed on the mRNA fold-changes in histone-high vs. histone-low cell lines, using the c3.tft.v7.4.entrez.gmt gene set collection. The R package clusterprofiler was used with an adjusted p-value cutoff of 0.05.
ID	Description	setSize	enrichmentScore	NES	pvalue	p.adjust	qvalues	rank	leading_edge	core_enrichment NCBI IDs
E2F_Q4	E2F_Q4	237	0.566146	1.91638	1e-10	1.79633e-08	1.55251e-08	4493	tags=56%, list=24%, signal=43%	116028/23649/9924/79733/4171/3925/7112/4329/983/4172/81620/124222/3399/55148/57657/7465/79173/4173/5888/11100/11073/54556/29028/23468/5111/9252/56946/10664/10274/28232/9088/3151/83463/5818/5933/1633/8318/23234/993/4176/4091/25862/57695/3184/163786/8726/64785/9126/54904/9824/26271/5427/51496/10714/7374/84901/84515/1869/55260/140901/348654/2177/1911/1786/5292/51053/195828/5833/3178/6434/9125/6427/5…
E2F_Q6	E2F_Q6	235	0.57035	1.92955	1e-10	1.79633e-08	1.55251e-08	4493	tags=57%, list=24%, signal=44%	116028/23649/9924/79733/4171/3925/7112/4329/983/4172/81620/124222/8350/3399/55148/57657/7465/79173/4173/5888/11100/11073/54556/29028/23468/5111/9252/56946/10664/10274/28232/9088/3151/83463/5818/5933/1633/8318/23234/993/4176/4091/25862/57695/3184/163786/8726/64785/9126/54904/9824/26271/5427/51496/10714/7374/84901/84515/1869/55260/140901/348654/2177/1911/1786/5292/51053/195828/5833/3178/6434/9125/6…
E2F1_Q6	E2F1_Q6	235	0.563775	1.90731	1.09547e-10	1.79633e-08	1.55251e-08	4365	tags=53%, list=23%, signal=42%	116028/9924/79733/4171/3925/7112/4329/983/4172/81620/124222/8350/3399/55148/57657/79173/4173/11100/11073/54556/2189/29028/5111/9252/56946/10664/4439/10274/28232/9088/83463/5818/5933/1633/23234/993/4176/4091/57695/3184/163786/8726/64785/9126/9824/26271/5427/51496/94239/10714/7374/5928/84901/84515/1869/55260/140901/348654/2177/1911/1786/5292/51053/195828/6434/9125/6839/51107/2176/23636/2146/284403/…
E2F1DP1_01	E2F1DP1_01	237	0.564154	1.90964	1.26058e-10	1.79633e-08	1.55251e-08	4361	tags=51%, list=23%, signal=40%	1741/116028/9924/79733/4171/3925/7112/4329/983/4172/124222/8350/3399/55148/57657/79173/4173/11100/11073/54556/2189/29028/5111/9252/56946/4439/10274/28232/9088/83463/5933/1633/23234/993/4176/4091/57695/3184/163786/8726/64785/9126/9824/26271/5427/51496/94239/10714/7374/84901/84515/1869/55260/140901/7090/5325/348654/2177/1911/1786/5292/51053/195828/5757/6434/9125/6839/51107/2176/23636/2146/284403/55…
E2F1DP2_01	E2F1DP2_01	237	0.564154	1.90964	1.26058e-10	1.79633e-08	1.55251e-08	4361	tags=51%, list=23%, signal=40%	1741/116028/9924/79733/4171/3925/7112/4329/983/4172/124222/8350/3399/55148/57657/79173/4173/11100/11073/54556/2189/29028/5111/9252/56946/4439/10274/28232/9088/83463/5933/1633/23234/993/4176/4091/57695/3184/163786/8726/64785/9126/9824/26271/5427/51496/94239/10714/7374/84901/84515/1869/55260/140901/7090/5325/348654/2177/1911/1786/5292/51053/195828/5757/6434/9125/6839/51107/2176/23636/2146/284403/55…
E2F4DP2_01	E2F4DP2_01	237	0.564154	1.90964	1.26058e-10	1.79633e-08	1.55251e-08	4361	tags=51%, list=23%, signal=40%	1741/116028/9924/79733/4171/3925/7112/4329/983/4172/124222/8350/3399/55148/57657/79173/4173/11100/11073/54556/2189/29028/5111/9252/56946/4439/10274/28232/9088/83463/5933/1633/23234/993/4176/4091/57695/3184/163786/8726/64785/9126/9824/26271/5427/51496/94239/10714/7374/84901/84515/1869/55260/140901/7090/5325/348654/2177/1911/1786/5292/51053/195828/5757/6434/9125/6839/51107/2176/23636/2146/284403/55…
E2F_02	E2F_02	237	0.563312	1.90679	1.48771e-10	1.81713e-08	1.57049e-08	4361	tags=51%, list=23%, signal=40%	1741/116028/9924/79733/4171/3925/7112/4329/983/4172/124222/8350/3399/55148/57657/79173/4173/11100/11073/54556/2189/29028/5111/9252/56946/4439/10274/28232/9088/83463/5933/1633/23234/993/4176/4091/57695/3184/163786/8726/64785/9126/9824/26271/5427/51496/94239/10714/7374/84901/84515/1869/55260/140901/7090/5325/348654/2177/1911/1786/5292/51053/195828/5757/6434/9125/6839/51107/2176/23636/2146/284403/55…
E2F_03	E2F_03	247	0.550989	1.87213	2.28266e-10	2.43959e-08	2.10846e-08	4493	tags=56%, list=24%, signal=43%	116028/23649/2122/65108/9924/79733/4171/3925/9735/26053/283248/374618/4172/124222/3399/5557/4173/5888/10949/11073/54556/9937/2189/29028/23468/9252/10664/10274/374354/10733/9088/3151/58190/83463/5818/7074/5933/1633/8318/23234/993/4176/4091/25862/3184/163786/203259/7884/9126/54904/26271/10592/51496/7374/1616/79869/5928/55345/1869/8125/1059/7090/5325/51631/79047/11144/1786/5292/81611/51053/195828/58…
E2F1_Q3	E2F1_Q3	244	0.549064	1.86583	5.81642e-10	5.5256e-08	4.77558e-08	4365	tags=50%, list=23%, signal=39%	116028/9924/79733/4171/3925/7112/55534/4329/983/4172/124222/3399/55148/2643/57657/79173/11100/11073/54556/29028/5111/9252/56946/28232/10733/9088/3151/83463/5933/1633/23234/993/4176/4091/57695/3184/163786/8554/8726/64785/9126/9824/26271/5427/51496/10714/5928/84901/84515/1869/55260/140901/348654/1911/1786/5292/51053/195828/9125/51107/23636/2146/23168/284403/63967/6241/144455/5422/115950/125950/3609…
E2F1_Q6_01	E2F1_Q6_01	239	0.543696	1.83888	2.20532e-09	1.88555e-07	1.62962e-07	4389	tags=55%, list=23%, signal=43%	8321/23649/9924/79733/4926/4171/3925/7112/4172/124222/220074/3399/55148/57657/7465/4173/5888/11100/11073/2189/29028/23468/5111/9788/10664/10274/9088/3151/83463/5933/8318/23234/993/4176/25862/11184/57695/3184/163786/8726/54904/9824/26271/5427/51496/284992/10714/7374/79869/84515/1869/55260/140901/348654/1786/56848/51053/195828/25942/5833/9700/5757/3178/9125/6427/6839/5451/2176/2146/4863/140890/6396…
E2F4DP1_01	E2F4DP1_01	240	0.54052	1.82686	2.60459e-09	2.02448e-07	1.74969e-07	4361	tags=50%, list=23%, signal=39%	116028/9924/79733/4171/3925/7112/4329/983/4172/124222/8350/3399/55148/57657/79173/4173/11100/11073/54556/2189/29028/5111/9252/56946/4439/10274/28232/9088/83463/5933/1633/23234/7597/993/4176/4091/57695/3184/163786/8726/64785/9126/9824/26271/5427/51496/94239/10714/7374/84901/84515/1869/55260/140901/7090/348654/2177/1911/1786/5292/51053/195828/6434/9125/3978/6839/51107/2176/23636/2146/284403/55193/6…
E2F1DP1RB_01	E2F1DP1RB_01	230	0.544692	1.83937	4.46824e-09	3.18362e-07	2.75149e-07	4361	tags=51%, list=23%, signal=40%	116028/23649/9924/79733/4171/3925/7112/4329/983/4172/81620/124222/3399/55148/57657/7465/79173/5888/11100/11073/54556/29028/23468/5111/9252/56946/10664/28232/9088/3151/58190/83463/5818/1633/23234/7597/993/4176/4091/57695/3184/163786/8726/64785/9126/9824/26271/5427/51496/10714/7374/84901/84515/1869/55260/140901/7090/348654/1911/1786/5292/51053/195828/5833/3178/6427/3978/51107/23636/2146/284403/6396…
SGCGSSAAA_E2F1DP2_01	SGCGSSAAA_E2F1DP2_01	169	0.573225	1.88771	1.42299e-08	9.35888e-07	8.08856e-07	4493	tags=56%, list=24%, signal=43%	116028/9924/79733/4171/4329/4172/124222/8350/3399/55148/57657/79173/4173/11100/11073/54556/2189/29028/5111/56946/4439/9088/83463/1633/23234/993/4176/4091/57695/3184/8726/64785/9126/26271/5427/51496/94239/10714/7374/84901/1869/55260/140901/5325/348654/1911/1786/5292/51053/195828/5757/6434/9125/6839/2176/23636/284403/63967/6241/5422/125950/3609/990/79035/3015/55832/4150/10236/79892/9179/7023/5424/5…
SNAI1_TARGET_GENES	SNAI1_TARGET_GENES	404	0.464474	1.63347	1.38936e-07	8.00723e-06	6.92037e-06	4797	tags=44%, list=25%, signal=34%	10809/4776/56654/93664/3691/114569/780/10974/3728/92979/9414/83715/3955/51599/146540/4645/80345/84708/3993/1366/79170/117177/54836/90701/4172/1153/23361/55342/10982/400451/10509/137886/80004/57669/29028/123099/440498/284325/25801/64787/3169/57724/10460/2553/3669/256281/4176/56922/150590/29803/4155/5074/10483/2342/2203/79807/5583/5928/388567/9463/10062/55133/29079/202915/78988/79847/79977/5292/110…
E2F_Q3	E2F_Q3	225	0.52154	1.75476	1.40478e-07	8.00723e-06	6.92037e-06	4389	tags=49%, list=23%, signal=38%	23649/79733/4171/3925/983/4172/124222/3399/2643/7465/4173/5888/11073/54556/29028/23468/5111/10664/10733/9088/3151/58190/83463/5818/1633/8318/7597/993/4176/4091/25862/3184/163786/8554/9126/54904/9824/26271/5427/51496/7374/5928/84901/84515/1869/140901/348654/1786/5292/51053/195828/5833/3178/6427/3978/2146/23168/140890/374920/144455/5422/115950/1808/990/4998/11101/81539/57649/84950/91746/546/152485/…
GGGNNTTTCC_NFKB_Q6_01	GGGNNTTTCC_NFKB_Q6_01	134	-0.541583	-2.0193	4.12021e-07	2.20173e-05	1.90288e-05	1957	tags=31%, list=10%, signal=28%	6778/6539/51278/10538/5966/894/10019/6810/2669/3718/2246/10882/128077/602/9242/8506/7328/8986/2275/5216/5937/9201/2626/91107/9770/3569/4487/3339/151887/284217/4791/10318/4502/91663/5971/54796/30011/9536/330/6352/3201/970
E2F_Q3_01	E2F_Q3_01	234	0.496263	1.67911	1.81917e-06	9.14456e-05	7.90333e-05	4493	tags=53%, list=24%, signal=41%	23649/9924/79733/4926/4171/3925/983/4172/124222/220074/3399/7465/4173/5888/11073/54556/9937/2189/29028/23468/5111/23598/9252/10664/10274/374354/9088/3151/83463/5818/1633/8318/993/4176/4091/25862/11184/3184/163786/8554/64785/9126/54904/9824/26271/5427/10592/51496/7374/1616/84901/84515/1869/140901/3672/348654/1786/5292/51053/195828/25942/5833/5757/3178/6427/6839/2176/2146/22913/23168/284403/140890/…
E2F1_Q4_01	E2F1_Q4_01	227	0.502298	1.69382	1.92517e-06	9.14456e-05	7.90333e-05	4493	tags=52%, list=24%, signal=41%	23649/9924/79733/4926/4171/3925/983/4172/124222/220074/3399/7465/4173/5888/11073/54556/9937/2189/29028/23468/5111/23598/9252/10664/10274/374354/9088/3151/83463/5818/1633/8318/993/4176/4091/25862/11184/3184/163786/64785/9126/54904/9824/26271/5427/10592/51496/7374/1616/84901/84515/1869/140901/3672/348654/1786/5292/51053/195828/25942/5833/5757/3178/6427/6839/2176/2146/22913/284403/140890/5422/1808/9…
E2F_Q6_01	E2F_Q6_01	238	0.497608	1.6837	2.15582e-06	9.70119e-05	8.38441e-05	4493	tags=50%, list=24%, signal=38%	10580/116028/65108/9924/79733/4171/3925/283248/4172/124222/3399/5557/7465/4173/5888/11073/9937/2189/29028/23468/5111/9252/10664/10274/374354/10733/9088/3151/83463/5818/7074/5933/1633/8318/54880/993/4176/25862/3184/163786/9126/54904/9824/26271/5427/10592/51496/7374/1616/79869/5928/1869/7090/51631/1786/81611/51053/195828/5833/5757/3178/6427/3978/6839/2146/22913/140890/374920/6241/144455/23240/5422/…
GCCATNTTG_YY1_Q6	GCCATNTTG_YY1_Q6	430	0.437579	1.54359	2.56957e-06	0.000109849	9.49388e-05	5433	tags=46%, list=28%, signal=34%	6925/25805/3005/23224/9735/5307/286077/92667/54556/23468/22828/2115/1656/56946/10664/55269/9278/29781/221443/7156/91289/7873/10403/9993/54058/6613/65988/8554/10265/51585/4001/23394/55197/124790/26090/55892/9805/79102/9463/11165/29127/29966/10432/5116/26099/1951/1983/8030/79867/3720/11212/81617/4800/9798/5833/5757/3178/6434/6427/5885/498/1399/5725/84305/5451/54536/9789/92595/79147/4140/11143/1027/…
E2F_Q4_01	E2F_Q4_01	236	0.49851	1.6857	3.26464e-06	0.000132917	0.000114876	4493	tags=53%, list=24%, signal=41%	23649/9924/79733/4171/3925/9735/283248/4172/124222/3399/5557/7465/4173/5888/11073/9937/2189/29028/23468/5111/23598/9252/10664/10274/374354/10733/9088/3151/83463/5818/7074/1633/8318/993/4176/25862/11184/3184/163786/203259/64785/7884/9126/54904/9824/26271/5427/10592/51496/7374/1616/5928/1869/348654/51631/1786/81611/51053/195828/5833/5757/3178/6427/6839/2176/2146/284403/140890/144455/23240/5422/1808…
NFMUE1_Q6	NFMUE1_Q6	247	0.483538	1.64295	6.05011e-06	0.000235129	0.000203214	5284	tags=47%, list=28%, signal=34%	6925/3005/595/22883/284273/23468/55088/1656/122060/10274/9278/7528/221443/7156/10051/3149/9993/8019/54058/23248/80351/58155/3184/9126/51585/23556/648/23133/55892/79102/5116/7536/1983/4800/55334/9213/3178/6434/5936/29890/5451/54536/79147/4140/2033/22893/22992/1877/23283/1665/1106/25987/375/9877/372/126626/53981/5935/25896/51380/26097/58486/26015/80829/25941/5090/1982/56992/55339/57455/5978/2029/10…
STAT5B_01	STAT5B_01	251	-0.40891	-1.62001	1.6766e-05	0.00062326	0.000538662	2315	tags=27%, list=12%, signal=24%	653/3394/133522/4792/10282/403313/7105/9732/55217/1748/5914/8835/56999/80271/10468/550/6647/7771/1390/147948/604/3199/153222/54865/710/114897/5577/10538/84962/9455/128553/4084/5348/10783/5168/122786/113878/4185/6274/6781/55196/23022/23764/10379/4909/6237/322/55741/4487/284217/639/3659/8406/5627/8829/627/5339/7456/3383/7791/3200/9839/79899/6352/3976/11346/6347
YY1_Q6	YY1_Q6	248	0.470759	1.60011	2.89719e-05	0.00103212	0.00089203	5471	tags=45%, list=29%, signal=32%	6925/25805/595/92667/23598/2115/55088/1656/56946/9278/7528/7156/60386/3149/89891/9993/54058/80351/79447/55197/55892/79102/9592/10432/5116/26099/675/1951/1983/79823/8030/55743/79087/5757/6434/5885/498/5725/29890/84305/5451/54536/9789/9416/79147/4140/1196/2033/7337/55904/375/9877/372/7073/54790/9698/5935/26097/22859/57533/84193/4216/25941/5090/9567/56992/57147/2309/57455/55629/2029/10277/55684/1029…
SRF_Q6	SRF_Q6	245	-0.401343	-1.5777	5.29044e-05	0.00180933	0.00156374	2007	tags=23%, list=11%, signal=21%	1278/3777/10611/1756/5608/87/7414/1073/3215/5306/23551/4862/6840/90627/6251/5915/5468/1608/6508/1277/4154/3726/93129/1265/6876/5216/10096/6494/10370/51776/57158/444/84034/9770/7057/4643/27295/3202/4487/57512/2354/1847/639/9260/2316/81792/4825/4638/91663/627/8061/3200/7169/800/6935/309/10398
NFY_Q6	NFY_Q6	253	0.45545	1.54983	9.06072e-05	0.00297958	0.00257515	4013	tags=34%, list=21%, signal=28%	1741/4776/3148/79733/8470/1382/4329/983/3108/83990/26298/83541/151354/999/80344/5087/11100/55088/89797/10253/25801/86/7074/7153/5870/221443/7552/143684/55084/348235/10238/6272/54058/113246/51804/10628/29127/5116/55630/27005/3720/4800/5757/5936/6839/55180/4034/23023/22893/1488/1063/283237/7272/9702/23193/546/25946/8503/55771/4150/10236/4087/10956/55298/80829/10101/54934/9810/9772/6667/79017/1388/5…
NRF1_Q6	NRF1_Q6	261	0.451435	1.54011	0.00010177	0.00322271	0.00278528	5165	tags=47%, list=27%, signal=35%	10653/23649/605/10263/124222/89927/79172/9223/57496/5612/22903/5150/4303/57560/865/29923/221443/10051/11184/57695/54058/23248/80351/125476/4485/26502/9500/83693/7474/55345/55260/1072/57508/5116/2332/4204/1786/409/7536/90324/4800/9125/3161/79053/10983/5451/59338/57337/23168/146050/23042/8683/115950/125950/5514/65123/22992/7515/51315/80262/388272/3187/6472/2530/9049/102/5932/9524/4150/51684/143384/…
SRF_C	SRF_C	213	-0.400197	-1.55809	0.000131607	0.00401871	0.00347324	2076	tags=24%, list=11%, signal=22%	8677/29995/1278/3777/10611/1756/2274/87/7414/1073/10100/3215/90/10487/23551/4862/90627/6251/4154/3726/1265/6876/11080/5216/10096/6494/28514/124997/51776/57158/84034/4162/9770/7057/4643/9945/3202/2354/1847/9590/4430/9260/2316/1295/3491/4638/8061/3200/800/9839/309/10398
AP1_01	AP1_01	265	-0.378199	-1.49167	0.000196677	0.00579859	0.00501153	2194	tags=25%, list=12%, signal=23%	162514/215/1801/7763/10000/138241/285613/2257/7048/1756/23243/6932/7414/55907/5003/7408/10849/571/4973/151393/6300/5801/6273/196463/10783/3313/1294/29950/1745/23710/9249/6016/113878/8407/2950/9127/9532/124997/3589/794/51330/8878/9610/63941/9145/3569/4000/1192/7262/57804/1969/64129/1837/10493/1839/284/8682/3856/144402/26353/148252/5339/56675/8061/10382/1917/2014
TOX4_TARGET_GENES	TOX4_TARGET_GENES	168	0.476144	1.56477	0.000256285	0.00730413	0.00631271	6138	tags=59%, list=32%, signal=40%	55620/146540/9735/400451/346389/11100/9937/55219/90381/374354/11065/7153/79157/10238/84283/1719/284352/57459/63979/6668/94239/100129583/64921/9451/81611/11022/11340/11057/84978/6433/3636/1785/10635/1106/54617/9739/146691/26610/221477/55832/8766/4300/80817/5702/6642/9772/54962/5869/219402/1432/7862/6667/23019/1657/26269/2029/221786/284439/85235/5007/285527/90826/25852/54494/4849/10363/10428/23381/…
MCAATNNNNNGCG_UNKNOWN	MCAATNNNNNGCG_UNKNOWN	84	0.558658	1.71024	0.000290937	0.00802187	0.00693303	3015	tags=42%, list=16%, signal=35%	10580/116028/3728/10263/473/3925/55565/84900/79794/3151/7074/221443/57171/23204/54487/140901/84271/54619/83461/3280/488/10540/4800/3978/6839/140733/374920/152006/22893/11101/23097/6713/102/79836/54805
NFY_Q6_01	NFY_Q6_01	260	0.437522	1.49157	0.000308614	0.00802187	0.00693303	4436	tags=40%, list=23%, signal=31%	1741/9645/9924/79733/3925/8350/151354/999/64943/9324/5295/23178/10253/284325/5525/25801/86/3151/9709/117155/54820/7552/143684/993/6253/348235/23248/57171/51585/55526/1616/10628/5928/84515/55260/29127/9110/283991/9451/79977/1951/27005/7536/5527/3720/158471/488/200734/25777/6721/5164/22893/2923/10902/2222/283237/5347/9702/5494/5935/25946/8347/8503/55771/10236/4087/6319/89944/10956/80829/587/8359/10…
NFKAPPAB_01	NFKAPPAB_01	253	-0.374565	-1.47843	0.000315117	0.00802187	0.00693303	1957	tags=24%, list=10%, signal=22%	6778/6539/51278/1307/2786/87/148932/79846/9466/64093/10019/8614/5328/84807/3718/3207/10870/3219/55113/2246/10882/8905/128077/602/10109/9242/5871/7328/8986/5216/5937/6237/9201/2626/91107/4478/6474/4487/2906/958/1326/284217/4616/4791/10318/6385/10148/576/3659/2920/627/5971/3383/1490/54796/9423/116496/330/6352/970
KCCGNSWTTT_UNKNOWN	KCCGNSWTTT_UNKNOWN	106	0.522811	1.64121	0.000318999	0.00802187	0.00693303	4341	tags=52%, list=23%, signal=40%	2166/55227/1974/1656/10664/9960/890/7552/51523/58155/10265/9126/51585/23394/124790/7536/3720/90799/200734/9988/5757/6434/4841/26575/5936/1399/5451/22992/3609/1665/1655/55904/3187/126626/5863/132660/80010/80829/1982/2309/6428/6667/55339/10521/57822/9584/2029/4849/517/3190/55818/10492/10658/1871/8148
YY1_02	YY1_02	245	0.442621	1.50441	0.000433509	0.0105639	0.00913002	5335	tags=46%, list=28%, signal=34%	6925/3005/2122/595/2957/740/23598/55088/1656/10664/1031/9278/7156/202018/9993/54058/23248/80351/58155/51585/23394/81876/7716/55892/9805/79102/9592/11165/29966/5116/55334/6434/5885/29890/5451/54536/9789/79147/4140/1981/2033/22992/11101/1665/55904/375/9877/372/9049/65997/54790/9698/51380/7023/11066/26097/57533/4216/26065/26268/25941/5090/56992/2309/9733/6428/57455/8898/9584/2029/65008/55684/57623/1…
BACH1_01	BACH1_01	258	-0.372621	-1.46868	0.000444796	0.0105639	0.00913002	2315	tags=31%, list=12%, signal=27%	2151/6147/6855/9572/54101/6224/7148/79931/66008/3557/1649/9970/3995/57716/79142/2876/114788/145773/623/25996/80271/256472/3914/55720/215/7763/10000/285613/2257/84254/9891/90226/1200/23243/1073/5212/2019/9953/5801/3918/10783/57447/1294/29950/23710/23198/8407/8986/37/2004/9127/83871/1893/6281/9532/3589/57142/51330/8878/9610/91107/8727/51646/9145/4000/7262/8291/4312/1839/1742/3856/26353/148252/5339/…
KTGGYRSGAA_UNKNOWN	KTGGYRSGAA_UNKNOWN	77	0.560021	1.69812	0.000528093	0.0119066	0.0102904	2871	tags=42%, list=15%, signal=35%	116028/23705/283248/4172/5557/2035/7465/284273/11073/9937/5984/374354/64946/4176/29128/2776/1616/5928/22882/51631/5292/253714/3978/2146/374920/4998/84950/7555/54453/79003/9179/5424
NFY_C	NFY_C	243	0.437551	1.48427	0.000547827	0.0119066	0.0102904	4944	tags=39%, list=26%, signal=29%	27075/1741/4776/10263/8470/26298/8350/80344/5087/10949/23468/5295/9252/284325/25801/86/11065/221443/143684/993/23248/23204/29128/84515/23512/29127/10432/9493/9451/1951/27005/5527/4800/51726/9700/3178/3224/57405/5936/55336/10420/11143/22893/10902/2222/9702/2530/25946/9524/79003/8347/4150/4087/54805/80829/8359/140699/11177/4728/8525/9468/2029/55751/1112/7561/1164/56910/23387/23558/10112/9806/10758/…
HNF6_Q6	HNF6_Q6	238	-0.378917	-1.48983	0.000556603	0.0119066	0.0102904	1839	tags=18%, list=10%, signal=16%	11082/1200/23243/8904/894/54557/128553/139324/10165/8821/7849/5915/3207/3219/1608/4154/8905/55704/26091/6494/3084/6774/57616/63941/23266/861/7436/7545/1305/1746/7091/51171/27063/10371/83938/54796/3200/55959/1601/10642/968/6347
COREBINDINGFACTOR_Q6	COREBINDINGFACTOR_Q6	269	-0.363637	-1.43502	0.00056054	0.0119066	0.0102904	2158	tags=18%, list=11%, signal=16%	3216/659/4097/353116/1282/84336/219902/2107/8904/127544/7798/10538/8891/65266/54734/23136/5468/5168/4212/94134/6280/55033/147184/653145/124997/51309/9610/9770/6474/861/7431/64332/1284/2012/7059/83938/114904/89795/5140/10382/56034/55509/860/84557/79899/3976/6515/3575
AML_Q6	AML_Q6	263	-0.357278	-1.40889	0.000581719	0.0119066	0.0102904	2221	tags=21%, list=12%, signal=18%	1437/5187/8839/3216/1390/4097/353116/604/1513/2107/8904/127544/6932/10538/92922/3215/7094/92799/8891/65266/2069/5069/1843/4289/23136/10783/745/147184/653145/124997/51309/9610/2626/6474/27295/861/2906/7431/145864/388591/3491/83938/3783/114904/655/54796/857/55509/860/84557/3976/6515/3575/6347
E2F_01	E2F_01	67	0.562819	1.67039	0.000584883	0.0119066	0.0102904	4493	tags=60%, list=24%, signal=46%	3014/116028/8348/65108/4171/4329/4172/7465/4173/11073/5111/5818/10051/58155/3184/8726/23394/1869/55260/5985/1786/84445/2176/144455/5514/91746/8642/8503/55298/9344/8570/1108/85235/4678/54949/835/1871/23546/5631/84312
PRMT5_TARGET_GENES	PRMT5_TARGET_GENES	73	-0.51839	-1.76338	0.000661595	0.013155	0.0113694	1420	tags=29%, list=7%, signal=27%	9637/4780/122786/8407/129293/8837/5547/8878/9610/84561/390/10318/1969/253461/60312/8829/27063/1490/558/79899/968
SIX1_TARGET_GENES	SIX1_TARGET_GENES	312	0.412519	1.4238	0.00072002	0.0139913	0.0120922	3277	tags=33%, list=17%, signal=28%	5364/9215/8519/283358/84440/54972/3248/55620/83715/148203/23705/3993/81621/1397/83719/10581/3108/84838/9231/55502/57178/3832/55604/55714/10194/57669/2189/5573/89797/2737/115330/801/5870/288/10051/83641/6780/352954/54681/92335/4091/79720/7464/142/8932/29128/51804/56937/84274/55652/7869/1280/84444/51228/51101/55133/25853/7728/4891/91768/10036/79800/26575/91894/55294/5725/32/2146/3480/154043/145741/…
SRF_Q4	SRF_Q4	228	-0.381973	-1.50087	0.00075221	0.014024	0.0121205	2076	tags=22%, list=11%, signal=20%	8677/3777/10611/9891/1756/5608/87/7414/1073/3215/7408/23551/4862/6840/6251/5915/5468/4212/1608/6508/4154/3726/6876/7050/5216/10370/28514/51776/57158/444/84034/9770/7057/4643/3202/4487/2354/1847/9590/4430/2316/4323/4638/6446/1490/54796/3200/7169/800/309/10398
ZNF830_TARGET_GENES	ZNF830_TARGET_GENES	255	0.427459	1.45572	0.000763125	0.014024	0.0121205	5211	tags=45%, list=27%, signal=33%	26996/6002/400961/55502/23361/57513/55148/349667/6867/284273/283989/10929/899/284018/23637/23232/100101467/4194/55171/9960/27246/137209/113263/7884/7551/7329/84285/5504/7745/26088/143570/5228/84932/10848/56848/4595/1983/7584/10721/8815/5297/51726/65264/23028/6749/9342/9519/9789/79724/6602/27245/125950/128272/9031/5094/10063/83699/221264/7586/59307/253769/9656/5983/22902/55298/55070/25970/163882/2…
AP1_Q4_01	AP1_Q4_01	260	-0.358351	-1.41314	0.000770911	0.014024	0.0121205	2599	tags=28%, list=14%, signal=24%	114788/145773/9218/4134/1647/25996/80271/4318/4744/256472/1901/55720/215/7763/10000/55603/7265/285613/2257/84254/1307/90226/23243/55907/7475/5212/7408/571/2019/4973/5069/3918/196463/26232/3207/2036/57447/1294/93611/9249/6016/23198/26289/8986/2004/79772/9127/1893/9532/3589/794/8878/9610/9145/64285/1192/7262/639/64129/1837/1839/2012/11167/8682/3856/2697/26353/148252/8061/10382/11346/968
ZNF236_TARGET_GENES	ZNF236_TARGET_GENES	188	0.45896	1.52365	0.00101579	0.0180937	0.0156378	4663	tags=48%, list=24%, signal=37%	201895/3993/7447/55565/26298/808/128710/1974/552889/29028/51222/4205/339500/284325/326625/25801/55055/23186/157313/5933/8284/4176/3184/55013/23556/6729/3835/55142/4598/57614/124790/23306/995/6938/376940/23126/6231/8893/152185/10848/162239/9798/90799/255252/10983/51592/4040/1642/1655/9618/2059/126626/2530/1595/55341/79631/342357/9147/51434/10560/9678/79665/140699/344787/80194/55030/29105/55167/512…
CHAF1A_TARGET_GENES	CHAF1A_TARGET_GENES	83	0.531895	1.62681	0.00110897	0.0190058	0.016426	3262	tags=39%, list=17%, signal=32%	157638/2166/23635/55534/57178/55893/55924/79682/9960/51741/125476/8289/83696/2729/2531/9066/11165/8833/11059/200734/23405/5728/3480/10063/23060/9522/23039/9439/22859/25925/3643/5832
TGASTMAGC_NFE2_01	TGASTMAGC_NFE2_01	190	-0.390574	-1.50308	0.00111145	0.0190058	0.016426	2315	tags=28%, list=12%, signal=25%	80271/4318/4744/25851/215/10000/7265/285613/4327/84254/55907/4898/5003/7408/571/9135/6273/196463/26232/3313/1745/23710/93611/9249/6016/113878/5358/5216/2950/9127/9532/25890/794/8878/63941/960/445/3569/5144/4651/1192/7262/639/64129/1837/10493/8682/144402/148252/5339/8061/10382/10544/11346
NFKB_Q6_01	NFKB_Q6_01	235	-0.375449	-1.47757	0.00114752	0.0192379	0.0166267	1957	tags=23%, list=10%, signal=21%	6778/6539/51278/2786/87/148932/10538/9466/64093/10019/2908/6616/5069/3574/84807/3718/57447/2246/10882/8905/128077/57057/602/9242/8506/5871/7050/7328/5216/5937/10962/3592/5795/9201/2626/3572/91107/9770/6474/4487/2906/958/4616/4791/10318/10148/576/627/5971/3383/9423/9536/330/6352/970
MED25_TARGET_GENES	MED25_TARGET_GENES	62	-0.516046	-1.71982	0.00121168	0.0197939	0.0171072	1811	tags=32%, list=9%, signal=29%	4088/2067/10627/139324/5328/9637/129531/54742/80820/26289/81671/8553/6772/25937/3856/8091/89795/57476/558/3576
PITX1_TARGET_GENES	PITX1_TARGET_GENES	306	0.410663	1.41745	0.00122699	0.0197939	0.0171072	5213	tags=42%, list=27%, signal=31%	10809/80021/55620/2065/51599/4008/55148/400451/8317/199731/80004/23468/84811/4439/326625/92359/79862/91433/79157/10116/283130/7551/23204/51514/6996/4598/9070/55260/36/80196/133957/4891/8089/4123/4594/11057/90324/5982/60509/5757/81693/3178/7726/6427/64768/5725/84978/56006/140890/126661/51251/8395/2639/81539/9031/64376/57541/1355/54621/5494/389677/64799/25896/1595/8766/84896/55166/91687/124454/673/…
SOX11_TARGET_GENES	SOX11_TARGET_GENES	38	0.62427	1.64989	0.00140082	0.0221796	0.0191691	4543	tags=61%, list=24%, signal=46%	3146/284325/4176/65988/7551/25906/84307/1072/404093/55193/55315/22992/1106/9179/95681/7270/328/153478/27316/7594/6626/4076/9569
NFY_01	NFY_01	256	0.423754	1.44418	0.00154148	0.023963	0.0207104	4437	tags=37%, list=23%, signal=29%	27075/1741/4776/7108/9924/3925/8470/983/26298/83786/151354/999/6309/80344/388/55219/55088/23178/86/117155/221443/10460/8318/993/56997/54058/26502/51585/113246/26090/10628/29127/5116/9493/283991/79977/27005/18/6574/3280/5527/3720/488/4800/51726/5833/58515/6427/8848/55180/6721/22893/79152/2923/55904/5347/2530/5494/25946/79003/25896/8503/4150/5101/10236/4087/89944/92305/5998/6490/80829/587/10101/140…
NFKB_Q6	NFKB_Q6	254	-0.349981	-1.3846	0.00178491	0.0272518	0.0235528	1957	tags=21%, list=10%, signal=19%	6778/6539/51278/87/148932/79846/5966/92922/8614/10100/6810/5328/57555/5069/84807/3718/3207/57447/3219/23179/55113/2246/10882/8905/128077/602/9242/5216/10962/9122/8553/5795/2626/91107/861/958/1326/4791/10318/1969/2564/3491/2920/627/5140/3204/3383/1490/54796/7040/9536/6352/10642/970
PCGF1_TARGET_GENES	PCGF1_TARGET_GENES	486	0.376314	1.33674	0.00186476	0.0279715	0.0241748	3432	tags=31%, list=18%, signal=26%	2039/100133941/55620/2065/83715/23368/605/1789/1948/3993/9846/6405/7461/57666/56995/79718/83891/1181/112399/57178/421/3399/808/51659/6309/286077/205/113230/283643/55924/5295/1955/5909/7267/57585/9926/89797/246330/801/126789/54897/1028/23310/10188/8165/9749/3767/29803/414149/57473/10221/57690/51111/10265/22858/29988/613/648/8836/57492/81876/6575/57479/11044/59274/8851/8313/84376/9066/80179/11165/1…
ZF5_B	ZF5_B	239	0.424385	1.43535	0.00220877	0.0325604	0.0281408	4625	tags=44%, list=24%, signal=34%	84733/8971/3728/23236/605/29911/5155/3925/6095/10278/1945/23598/22828/10243/10154/89797/1031/149420/29781/80139/91289/11030/23294/7102/5793/3184/2729/7474/10499/79869/58487/9066/10432/9110/7090/4610/8799/2332/3710/208/4204/348654/79977/4082/220359/20/9166/27141/6434/23028/6721/55506/5708/51592/4771/22893/6882/55806/57541/2530/54620/5494/152485/5530/23677/201627/4150/7023/166815/51195/1302/78994/9…
CREBP1_01	CREBP1_01	180	0.436749	1.44444	0.00231461	0.0335423	0.0289895	4122	tags=35%, list=22%, signal=28%	9215/148523/57161/55686/23705/10263/55920/57026/2035/7465/22883/9315/55219/29841/3400/9709/801/7552/7102/22807/51562/23394/56937/57492/5270/23126/140901/26273/4204/8741/91369/9586/23221/8864/8848/55294/6721/29114/79147/1831/2033/29095/4355/8543/26145/51447/64776/57592/23332/7541/51678/1270/2118/58526/79903/55684/51366/79575/6911/805/84324/55107/23371
ZNF581_TARGET_GENES	ZNF581_TARGET_GENES	287	0.400563	1.37739	0.00308272	0.0439288	0.0379662	6331	tags=53%, list=33%, signal=36%	54845/80021/8321/85444/81621/51203/55148/3146/80004/22909/5888/10620/79019/55055/221443/93986/10238/23248/7329/5438/55775/55345/374882/54986/1019/63940/4800/9166/7259/5757/7726/55623/5451/11196/79640/4863/9545/10772/1027/10262/119391/29095/79035/23390/122830/81556/5094/28978/26145/79877/10284/389677/5932/23647/8503/54834/79892/26097/1182/4221/56943/10724/55833/8359/64776/144233/23332/51434/79665/…
