# Supplementary material for: Cancer cell histone density links global histone acetylation, mitochondrial proteome and histone acetylase inhibitor sensitivity
Source: Commun Biol. 2022 Aug 27;5:882. doi: 10.1038/s42003-022-03846-3 (PMC9420116; doi:10.1038/s42003-022-03846-3)
Supplement: Supplementary file 8 — Supplementary Data 5 [file 42003_2022_3846_MOESM8_ESM.xlsx]

## Sheet: Supplementary Data 5
Supplementary Data 5. Significantly altered mRNAs representing targets of enriched transcription factor signatures in histone-high vs. histone-low cells
HGNC symbol	Adjusted p-value (histone-high vs. histone-low)	mRNA level difference (histone-high vs. histone-low)	Direction of significant mRNA level alteration (histone-high vs. histone-low)	NCBI ID	E2F target	YY1 target	SNAI1 target	NFKB target	SRF target	STAT5B target	BACH1_AP1 target
DLG3	0.000661716	1.60012	up	1741	yes	no	no	no	no	no	no
H2A.x	0	0.98065	up	3014	yes	no	no	no	yes	no	no
RMI2	0.000661716	0.974791	up	116028	yes	no	no	no	no	no	no
NUMA1	0.000661716	0.725486	up	4926	yes	no	no	no	no	no	no
STMN1	0.0200907	0.708011	up	3925	yes	no	no	no	no	no	no
TMPO	0.000661716	0.703613	up	7112	yes	no	no	no	no	no	no
HNRNPUL1	0.00821018	0.541673	up	11100	yes	no	no	no	no	no	no
CBX5	0.0138603	0.528088	up	23468	yes	yes	no	no	no	no	no
STAG1	0.00124072	0.498583	up	10274	yes	no	no	no	no	no	no
HMGN2	0.00821018	0.482907	up	3151	yes	no	no	no	no	no	no
ARHGAP11A	0.0509108	0.417544	up	9824	yes	no	no	no	no	no	no
H2A.V	0.0360793	0.402302	up	94239	yes	no	no	no	no	no	no
PIK3R3	0.0897432	0.274904	up	8503	yes	no	no	no	no	no	no
H1.3	0.0865244	0.0490569	up	3007	yes	no	no	no	no	no	no
H1.0	0.0388758	1.07876	up	3005	no	yes	no	no	no	no	no
SYNE2	0.00465652	0.845781	up	23224	no	yes	no	no	no	no	no
CBX5	0.0138603	0.528088	up	23468	yes	yes	no	no	no	no	no
OARD1	0.00430115	0.470958	up	221443	no	yes	no	no	no	no	no
TAPT1	0.00101802	0.455443	up	202018	no	yes	no	no	no	no	no
HMGB3	0.0253898	0.455426	up	3149	no	yes	no	no	no	no	no
VEZF1	0.0221073	0.39582	up	7716	no	yes	no	yes	no	no	no
PYM1	0.00465652	0.326491	up	84305	no	yes	yes	no	no	no	no
KDM2A	0.0450511	0.306337	up	22992	no	yes	no	no	no	no	no
CHTOP	0.0308595	0.269701	up	26097	no	yes	no	no	no	no	no
ZNF646	0.0973403	0.236192	up	9726	no	yes	no	no	no	no	no
STARD10	0.00465652	1.68005	up	10809	no	no	yes	no	no	no	no
MYO5B	0.00783256	0.773283	up	4645	no	no	yes	no	no	no	no
LLGL2	0.0205521	0.733901	up	3993	no	no	yes	no	no	no	no
CLDN7	0.0407637	0.707998	up	1366	no	no	yes	no	no	no	no
CIRBP	0.00101802	0.616639	up	1153	no	no	yes	no	no	no	no
ZNF629	0.0285618	0.615855	up	23361	no	no	yes	no	no	no	no
ESRP2	0.00430115	0.553615	up	80004	no	no	yes	no	no	no	no
PYM1	0.00465652	0.326491	up	84305	no	yes	yes	no	no	no	no
CNTNAP1	0.0862594	-0.322863	down	8506	no	no	no	yes	no	no	no
IL6ST	0.0897575	-0.439332	down	3572	no	no	no	yes	no	no	no
LAMA1	0.0131384	-0.538301	down	284217	no	no	no	yes	no	yes	no
MYADM	0.0973403	-0.751129	down	91663	no	no	no	yes	yes	no	no
RELB	0.00760269	-0.820447	down	5971	no	no	no	yes	no	no	no
SH3KBP1	0.00760269	-1.01086	down	30011	no	no	no	yes	no	no	no
TGFB1	0.0450511	-1.07422	down	7040	no	no	no	yes	no	no	no
WDR81	0.0496287	-0.385687	down	124997	no	no	no	no	yes	no	yes
GFPT2	0.018381	-0.468229	down	9945	no	no	no	no	yes	no	no
MYADM	0.0973403	-0.751129	down	91663	no	no	no	yes	yes	no	no
ANXA6	0.0629391	-1.30759	down	309	no	no	no	no	yes	no	no
GPATCH4	0.047386	-0.190903	down	54865	no	yes	no	no	no	yes	no
LAMA1	0.0131384	-0.538301	down	284217	no	no	no	yes	no	yes	no
ZYX	0.0190445	-0.989746	down	7791	no	no	no	no	no	yes	no
BAG2	0.0487108	-0.380792	down	9532	no	no	no	no	no	no	yes
WDR81	0.0496287	-0.385687	down	124997	no	no	no	no	yes	no	yes
SQSTM1	0.0408387	-0.425959	down	8878	no	no	no	no	no	no	yes
VAT1	0.0345195	-0.601678	down	10493	no	no	no	no	no	no	yes
HSPB8	0.0973403	-0.755008	down	26353	no	no	no	no	no	no	yes
EMP3	0.0158984	-1.7971	down	2014	no	no	no	no	no	no	yes
SPARC	0.0350926	-2.87588	down	6678	no	no	no	no	no	no	yes
