# Supplementary material for: Cancer cell histone density links global histone acetylation, mitochondrial proteome and histone acetylase inhibitor sensitivity
Source: Commun Biol. 2022 Aug 27;5:882. doi: 10.1038/s42003-022-03846-3 (PMC9420116; doi:10.1038/s42003-022-03846-3)
Supplement: Supplementary file 9 — Supplementary Data 6 [file 42003_2022_3846_MOESM9_ESM.xlsx]

## Sheet: Supplementary Data 6
Supplementary Data 6. Weighted protein ranks for the classification of histone-high cell lines
HGNC symbol	Model rank of the strongest model containing the protein	ROC sensitivity of the strongest model containing the protein	ROC specificity of the strongest model containing the protein	ROC area under the curve (AUC) of the strongest model containing the protein	Weighted protein rank	Protein rank order
PSMC5	1	40.5405	99.1667	0.863176	3.22218	1
HMGB2	1	40.5405	99.1667	0.863176	3.26288	2
CIRBP	6	35.1351	98.75	0.85991	14.5475	3
BCL2L13	9	35.1351	98.3333	0.860811	16.5285	4
UBE2H	1	40.5405	99.1667	0.863176	18.9496	5
STARD7	6	35.1351	98.75	0.85991	20.5028	6
SLC15A4	5	35.1351	99.1416	0.872521	34.806	7
CHCHD4	31	35.1351	98.3333	0.85214	35.2452	8
MAIP1	25	35.1351	98.75	0.85214	41.4369	9
ABCF2	33	35.1351	98.75	0.849437	41.6286	10
VAMP7	7	35.1351	98.75	0.864414	48.8771	11
ZNF622	26	37.8378	98.3333	0.847973	49.8628	12
TMPO	10	35.1351	98.75	0.855968	53.9983	13
DCAF8	28	35.1351	99.1667	0.849775	54.7349	14
RIOK1	32	35.1351	99.1667	0.849212	56.4063	15
STMN1	32	35.1351	99.1667	0.849212	63.7427	16
RANGAP1	55	35.1351	98.3333	0.845383	69.5398	17
TGOLN2	56	35.1351	98.75	0.844707	75.2877	18
HARS1	32	35.1351	99.1667	0.849212	83.2022	19
SMARCA5	46	37.8378	98.75	0.844032	89.9426	20
SCO1	63	32.4324	99.5833	0.847748	91.0212	21
S100A10	18	35.1351	98.3333	0.85732	98.4902	22
SPRYD4	44	35.1351	98.3333	0.84786	102.935	23
AATF	84	32.4324	98.3333	0.853941	104.599	24
AGPS	4	37.8378	98.75	0.854392	106.737	25
HMGN2	81	35.1351	98.75	0.841554	107.885	26
PDCL3	65	32.4324	99.1667	0.849437	109.474	27
SAMHD1	14	35.1351	98.75	0.854279	110.89	28
CDC123	44	35.1351	98.3333	0.84786	113.961	29
CYFIP2	6	35.1351	98.75	0.85991	114.504	30
NSUN2	22	35.1351	98.75	0.852477	130.258	31
OFD1	30	37.8378	98.3333	0.84741	130.89	32
GOPC	29	37.8378	99.1667	0.846847	142.863	33
SEC31A	98	35.1351	98.3333	0.840878	163.887	34
RPL14	89	37.8378	98.3333	0.839865	166.596	35
MIB1	123	32.4324	98.75	0.84482	172.023	36
WDR55	94	32.4324	99.1667	0.845495	177.717	37
CD44	15	35.1351	98.75	0.853153	185.676	38
HMGB1	131	32.4324	98.75	0.845383	198.188	39
RAB18	129	35.1351	99.1667	0.838739	199.474	40
MBD2	100	35.1351	98.75	0.840428	199.503	41
PARP1	59	32.4324	99.5833	0.847973	205.364	42
ELAC2	104	32.4324	99.1667	0.842793	222.478	43
MDP1	146	37.8378	98.3333	0.838176	235.332	44
GSTK1	85	37.8378	98.75	0.839865	254.578	45
NUMA1	131	32.4324	98.75	0.845383	277.283	46
DNAJB6	181	32.4324	98.3333	0.845045	278.449	47
DLD	212	35.1351	98.3333	0.837613	278.66	48
CBX5	67	35.1351	98.3333	0.843581	278.954	49
ZNF629	41	35.1351	99.1667	0.846622	281.354	50
EPDR1	133	35.1351	98.3333	0.839752	292.055	51
POLDIP2	225	37.8378	99.5833	0.836149	300.509	52
C5orf24	164	35.1351	98.3333	0.838739	311.402	53
PTRH2	203	32.4324	99.1667	0.840203	330.406	54
GCC2	73	37.8378	98.3333	0.841554	347.497	55
IL6ST	272	32.4324	98.3333	0.840428	362.693	56
PYM1	246	32.4324	98.3333	0.842117	386.283	57
GNL3L	168	32.4324	98.3333	0.846059	389.909	58
GIPC1	174	32.4324	98.75	0.843018	417.343	59
UBXN7	163	32.4324	98.75	0.843806	427.923	60
SLC25A20	205	35.1351	98.3333	0.83795	438.688	61
PTRH1	86	32.4324	98.75	0.851577	441.495	62
BOP1	274	35.1351	98.75	0.835811	442.629	63
TUFM	207	32.4324	98.3333	0.844144	473.175	64
HP1BP3	39	35.1351	98.75	0.848086	474.671	65
TAX1BP1	101	32.4324	98.3333	0.854167	484.156	66
HSPA4	334	32.4324	98.3333	0.837838	516.758	67
CALU	316	32.4324	98.75	0.837387	518.21	68
GPATCH4	198	32.4324	98.75	0.84223	518.296	69
COLGALT1	82	32.4324	98.75	0.84955	539.849	70
CHTOP	356	32.4324	99.1667	0.834685	550.349	71
HMOX2	154	32.4324	98.75	0.844369	553.119	72
RAB32	241	32.4324	98.75	0.841104	558.857	73
KDM2A	35	35.1351	98.75	0.849775	566.466	74
CLPX	281	32.4324	98.75	0.838626	589.259	75
PMPCA	343	32.4324	98.3333	0.837613	595.458	76
POFUT1	540	32.4324	98.75	0.831982	607.06	77
IMMT	376	32.4324	98.3333	0.836036	608.214	78
JPT2	307	32.4324	99.1667	0.836937	624.439	79
CNP	192	32.4324	98.75	0.842117	637.956	80
FNBP1	449	29.7297	99.1667	0.838626	639.919	81
HMOX1	484	29.7297	98.2979	0.853824	641.263	82
RTN3	366	32.4324	98.75	0.836036	641.545	83
EXOG	257	32.4324	98.2979	0.842093	653.136	84
FAM50A	444	29.7297	98.75	0.844144	670.126	85
AIFM1	577	29.7297	98.3333	0.841216	688.611	86
THYN1	326	32.4324	98.3333	0.83795	694.492	87
HIBCH	264	32.4324	98.3333	0.841216	700.034	88
VAT1	92	32.4324	99.1667	0.845383	704.907	89
KIF22	49	35.1351	98.3333	0.847523	720.47	90
CTSA	128	32.4324	98.75	0.844595	728.827	91
APOL2	118	32.4324	99.1667	0.842005	729.248	92
ERAL1	243	32.4324	98.3333	0.841779	747.72	93
SQSTM1	214	32.4324	99.1667	0.84009	756.655	94
LGALS1	371	35.1351	99.1667	0.832883	759.293	95
HADHB	260	32.4324	98.3333	0.841329	773.534	96
DCBLD2	317	32.4324	98.3333	0.838626	789.917	97
NPM3	360	35.1351	99.1667	0.833108	801.151	98
SPECC1	324	32.4324	99.5833	0.835473	805.927	99
VRK1	79	32.4324	99.1667	0.847523	812.724	100
THG1L	189	35.1351	98.75	0.838063	820.405	101
NRP2	362	32.4324	98.2759	0.836906	824.125	102
HSPA13	451	35.1351	98.75	0.831194	826.9	103
AKR1B1	310	32.4324	98.75	0.837387	835.913	104
SYNE2	423	29.7297	99.1667	0.841329	844.821	105
DNAAF5	365	29.7297	98.75	0.855068	847.562	106
ARHGEF40	177	32.4324	98.75	0.841892	852.366	107
CCDC51	609	29.7297	99.1667	0.834572	862.42	108
PON2	430	32.4324	98.3333	0.834685	862.968	109
CENPC	459	32.4324	98.3333	0.833559	873.782	110
ALAS1	142	32.4324	98.75	0.843356	889.19	111
AKT1S1	762	35.1351	98.75	0.828153	894.963	112
CDCA5	323	32.4324	98.3333	0.83795	895.758	113
PNPT1	579	29.7297	98.75	0.839977	897.864	114
TOR1AIP1	186	32.4324	98.75	0.843356	901.205	115
CDK5RAP1	487	32.4324	98.3333	0.832995	924.111	116
CRTAP	409	35.1351	98.3333	0.832207	949.717	117
GLRX5	895	29.7297	98.75	0.833108	958.85	118
L3HYPDH	415	29.7297	99.5833	0.837275	964.382	119
ADA	201	32.4324	98.3333	0.843243	980.069	120
VEZF1	938	29.7297	98.3333	0.83491	980.254	121
WDR91	756	29.7297	98.3333	0.838626	989.125	122
MAP7D3	279	32.4324	98.3333	0.840653	995.633	123
ANK3	476	29.7297	99.5833	0.834685	998.332	124
ARSA	460	29.7297	99.1667	0.836824	1020.8	125
WDR81	134	35.1351	98.75	0.839414	1022.59	126
WDFY1	516	29.7297	98.3333	0.846734	1029.51	127
MXRA7	821	29.7297	98.3333	0.837387	1050.87	128
RNF14	518	32.4324	98.75	0.832207	1054.22	129
FNDC3B	616	32.4324	98.75	0.830968	1057.47	130
TMF1	608	32.4324	98.75	0.831306	1060.83	131
STAM2	622	29.7297	98.3333	0.84268	1069.84	132
TRIM32	471	32.4324	98.75	0.832883	1114.22	133
FOSL2	76	35.1351	99.5833	0.841779	1114.86	134
TIGAR	707	29.7297	98.3333	0.840315	1119.99	135
PLOD1	676	29.7297	98.3333	0.841329	1145.1	136
NBEA	567	32.4324	99.1667	0.830856	1156.08	137
BICD2	556	29.7297	98.3333	0.842005	1156.14	138
NEFH	474	29.7297	99.1667	0.83795	1175.39	139
CKAP2L	591	29.7297	98.3333	0.841892	1179	140
CCPG1	532	29.7297	98.3333	0.842905	1196.61	141
HADHA	83	35.1351	98.3333	0.841779	1210.76	142
STAG1	856	29.7297	98.3333	0.836599	1219.47	143
GSN	473	29.7297	98.3333	0.850113	1244.16	144
CDC42BPB	330	32.4324	98.75	0.836599	1299.18	145
TWISTNB	470	32.4324	99.1667	0.832207	1303.16	146
FMNL1	75	35.1351	98.75	0.842568	1312.52	147
SH3KBP1	256	32.4324	99.1667	0.838739	1314.71	148
NAGPA	892	29.7297	98.2833	0.83633	1318.59	149
PEX5	785	29.7297	98.3333	0.837838	1330.16	150
C1QBP	606	32.4324	98.3333	0.831532	1344.65	151
COL6A1	322	32.4324	98.3333	0.838176	1347.91	152
SCO2	692	29.7297	98.75	0.837725	1352.5	153
CDCA2	832	32.4324	98.75	0.828829	1377.47	154
MRPS23	861	29.7297	99.1667	0.832095	1404.33	155
PRDX2	823	29.7297	98.3333	0.837613	1443.34	156
ZYX	1018	27.027	99.5833	0.842342	1443.34	157
PPFIBP1	698	32.4324	98.75	0.830518	1458.85	158
RAB1C	429	32.4324	99.1667	0.833221	1468.44	159
BAG2	537	32.4324	98.75	0.831419	1494.33	160
PSMA4	1485	32.4324	99.1667	0.823198	1497.23	161
PPOX	285	32.4324	98.3333	0.840541	1520.24	162
UXS1	1112	29.7297	99.5833	0.827928	1526.99	163
MTX2	943	32.4324	98.3333	0.828266	1534.9	164
CCDC9B	1262	29.7297	99.1667	0.827027	1551.7	165
ESRP2	703	29.7297	98.3333	0.839077	1572.55	166
DCAF6	757	35.1351	98.7124	0.82821	1576.83	167
SSBP1	1016	29.7297	98.75	0.832207	1577.34	168
SPART	706	29.7297	98.75	0.837387	1591.58	169
NUDT19	796	32.4324	98.3333	0.829842	1598.35	170
OXNAD1	1010	29.7297	99.1667	0.830405	1635.15	171
P3H1	870	29.7297	98.3333	0.836712	1663.23	172
ACOT9	805	29.7297	98.3333	0.836261	1665.17	173
IKBIP	789	29.7297	98.75	0.835248	1669.71	174
ARVCF	1198	29.7297	98.75	0.828491	1693.04	175
FAHD2B	1032	29.7297	98.75	0.831194	1721.88	176
UQCRC1	961	32.4324	98.75	0.827815	1740.44	177
PROCR	877	29.7297	98.75	0.834347	1762.83	178
PWP1	546	37.8378	99.1667	0.829505	1791.47	179
OSTM1	1389	29.7297	98.3333	0.828378	1793.86	180
PLOD3	631	29.7297	98.75	0.838739	1801.72	181
SPINT2	1312	29.7297	98.3333	0.829392	1887.41	182
MYO6	775	29.7297	98.75	0.835473	1901.18	183
PDP1	1147	29.7297	99.1667	0.828604	1928.8	184
IGF2R	645	29.7297	98.75	0.837725	1952.53	185
TSTD1	1061	32.4324	98.75	0.82714	2061.8	186
TGS1	1065	32.4324	99.1667	0.826689	2085.71	187
MTIF2	898	29.7297	98.3333	0.835586	2102.73	188
TAPT1	803	35.1351	99.1667	0.827815	2115.51	189
SLC35F6	607	29.7297	98.75	0.837725	2117.79	190
UQCRC2	1054	32.4324	98.3333	0.827477	2138.12	191
DAB2	1226	32.4324	98.3333	0.825788	2153.12	192
PRPH	770	32.4324	99.1667	0.829167	2157.3	193
RIOX2	1621	29.7297	98.75	0.825788	2196.92	194
ARMCX3	1319	32.4324	98.3333	0.825	2208.02	195
ZNF706	1402	29.7297	98.3333	0.828266	2216.06	196
SPARC	880	32.4324	98.3333	0.829054	2224.48	197
HCCS	1243	29.7297	98.75	0.828604	2234.04	198
CENPU	1290	29.7297	98.7179	0.828713	2237.51	199
GULP1	1075	32.4324	98.3333	0.827252	2241.87	200
MRPS22	1883	27.027	98.75	0.835135	2248.23	201
CTSL	1480	29.7297	98.75	0.826351	2269.7	202
ARPC1A	333	32.4324	98.75	0.836261	2291.15	203
TRMT61B	1234	29.7297	98.75	0.829279	2302.43	204
LRPAP1	980	32.4324	98.75	0.82759	2304.17	205
EPCAM	902	32.4324	99.1667	0.827815	2306.9	206
SELENOH	748	32.4324	98.75	0.829955	2309.88	207
ENO2	827	29.7297	98.75	0.834347	2316.77	208
LAMC1	1260	29.7297	98.3333	0.82973	2341.84	209
OSGEPL1	1063	32.4324	98.3333	0.827365	2357.49	210
FTL	1184	29.7297	98.3333	0.830631	2363.65	211
GAR1	726	32.4324	98.75	0.829955	2383.07	212
RELCH	584	29.7297	99.1667	0.835923	2400.46	213
CNTNAP1	769	32.4324	98.75	0.829392	2455.76	214
SEPTIN6	1554	29.7297	98.3333	0.826802	2475.35	215
RRP9	1535	29.7297	98.3333	0.827365	2477.26	216
IGF2BP3	1206	29.7297	98.75	0.829167	2477.64	217
CHCHD3	1050	29.7297	98.75	0.830743	2514.15	218
GNB4	1276	29.7297	98.75	0.828266	2582.41	219
CCDC88A	1093	32.4324	98.75	0.826577	2595.6	220
FKBP9	1426	29.7297	98.75	0.826914	2601.48	221
MAN2B1	804	29.7297	98.3333	0.8375	2612.89	222
LHPP	126	35.1351	98.2759	0.840168	2707.18	223
HNRNPUL1	1097	32.4324	98.3333	0.827027	2708.48	224
ITGA5	1171	32.4324	98.75	0.826014	2788.42	225
MBD1	1391	29.7297	98.75	0.827365	2846.77	226
TIMMDC1	1435	29.7297	98.75	0.827252	2992.8	227
IGF2BP2	1397	32.4324	98.3333	0.824437	2995.01	228
C1orf198	1208	32.4324	98.3333	0.825901	3018.96	229
CCDC91	1446	29.7297	98.75	0.826464	3071.2	230
ESRP1	960	32.4324	98.3333	0.828041	3098.79	231
VIM	1359	32.4324	98.75	0.824662	3219.56	232
GOLGA1	1550	29.7297	98.75	0.826126	3266.33	233
FKBP14	1461	29.7297	98.75	0.826689	3293.42	234
CYB5A	339	32.4324	98.75	0.836374	3295.03	235
MPP6	1471	29.7297	98.75	0.826689	3499.11	236
SIRPA	1482	32.4324	98.3333	0.823874	3510.94	237
MSN	2901	27.027	99.1667	0.824324	3522.67	238
ECHDC1	1711	27.027	98.75	0.836374	3612.98	239
HMGB3	1470	29.7297	98.3333	0.82759	3712.83	240
KIRREL1	1567	29.7297	98.75	0.826014	3923.92	241
P4HA2	1393	29.7297	98.75	0.82759	4282.19	242
LLGL2	913	32.4324	98.3333	0.828604	4322.13	243
ANXA6	498	32.4324	98.75	0.831869	4922.85	244
