# Supplementary material for: Cancer cell histone density links global histone acetylation, mitochondrial proteome and histone acetylase inhibitor sensitivity
Source: Commun Biol. 2022 Aug 27;5:882. doi: 10.1038/s42003-022-03846-3 (PMC9420116; doi:10.1038/s42003-022-03846-3)
Supplement: Supplementary file 10 — Supplementary Data 7 [file 42003_2022_3846_MOESM10_ESM.xlsx]

## Sheet: Supplementary Data 7
Supplementary Data 7. Weighted protein ranks for the classification of histone-low cell lines
HGNC symbol	Model rank of the strongest model containing the protein	ROC sensitivity of the strongest model containing the protein	ROC specificity of the strongest model containing the protein	ROC area under the curve (AUC) of the strongest model containing the protein	Weighted protein rank	Protein rank order
FMNL1	5	32.2581	99.187	0.857986	11.0043	1
CHTOP	1	35.4839	98.374	0.878704	11.3896	2
CHCHD3	1	35.4839	98.374	0.878704	13.1723	3
OFD1	7	25.8065	98.7805	0.862182	16.0498	4
CYB5A	1	35.4839	98.374	0.878704	16.8012	5
JPT2	5	32.2581	99.187	0.857986	18.142	6
TWISTNB	10	29.0323	98.374	0.855757	20.7946	7
SPARC	10	29.0323	98.374	0.855757	20.9029	8
MTIF2	6	32.2581	98.7448	0.855986	21.6033	9
DCAF6	6	32.2581	98.7448	0.855986	22.276	10
LLGL2	21	25.8065	98.7805	0.855757	23.4814	11
CLPX	11	29.0323	98.3264	0.855311	34.0224	12
TGS1	5	32.2581	99.187	0.857986	37.0346	13
GAR1	23	32.2581	98.374	0.851429	46.2125	14
PTRH2	9	25.8065	98.374	0.869132	53.4024	15
MIB1	29	32.2581	98.374	0.849331	55.6763	16
COX11	46	25.8065	98.2906	0.849049	61.1979	17
RAB1C	6	32.2581	98.7448	0.855986	88.4552	18
MRPS23	21	25.8065	98.7805	0.855757	91.064	19
MYO6	50	25.8065	98.374	0.84684	95.2084	20
RELCH	63	25.8065	98.7395	0.844673	103.766	21
NUMA1	53	22.5806	98.7805	0.860215	112.564	22
RTN3	32	32.2581	98.374	0.847889	112.811	23
CNTNAP1	104	22.5806	98.374	0.852872	119.374	24
PNPT1	76	22.5806	98.374	0.859297	120.483	25
ENO2	38	25.8065	98.7805	0.8492	132.334	26
HSPA4	25	29.0323	98.374	0.851036	142.795	27
PDCL3	48	25.8065	98.374	0.84802	144.044	28
HMOX2	30	25.8065	98.374	0.854183	158.723	29
SYNE2	56	25.8065	98.7805	0.845135	175.203	30
P3H1	76	22.5806	98.374	0.859297	179.642	31
DCAF8	108	29.0323	98.374	0.840152	194.065	32
LRPAP1	127	22.5806	99.187	0.844479	198.78	33
COLGALT1	163	22.5806	98.374	0.844479	201.683	34
FKBP14	113	22.5806	98.374	0.85156	201.713	35
MAP7D3	147	25.8065	98.374	0.839496	203.515	36
CDK5RAP1	153	22.5806	98.374	0.845791	204.838	37
TIGAR	93	22.5806	99.187	0.847889	205.696	38
FKBP9	96	22.5806	98.7805	0.850511	206.003	39
POLDIP2	151	25.8065	98.7805	0.838841	217.651	40
ELAC2	188	22.5806	98.7448	0.841679	225.582	41
EPDR1	105	22.5806	98.374	0.852741	230.097	42
STAG1	191	22.5806	98.7805	0.840546	234.962	43
IGF2BP3	119	29.0323	98.374	0.839496	257.256	44
BICD2	168	25.8065	98.3264	0.837765	264.01	45
ARPC1A	198	25.8065	99.1632	0.83574	267.551	46
RNF14	226	22.5806	98.374	0.840021	280.419	47
TIMMDC1	79	22.5806	98.7805	0.853527	285.519	48
IKBIP	193	22.5806	98.374	0.842644	288.978	49
CDC42BPB	120	25.8065	98.7448	0.840734	300.438	50
PLOD3	180	22.5806	98.374	0.843562	302.646	51
PSMC5	167	22.5806	98.374	0.844742	314.354	52
C1orf198	129	29.0323	98.374	0.838972	345.512	53
NPM3	319	22.5806	98.7805	0.834514	346.706	54
PLOD1	255	22.5806	98.7805	0.837136	359.963	55
KDM2A	200	22.5806	98.374	0.842119	363.818	56
ELF2	43	29.0323	98.2684	0.846251	374.628	57
UQCRC2	222	22.5806	98.7805	0.839759	376.488	58
ADA	99	25.8065	99.187	0.84107	399.615	59
ITGA5	92	29.0323	99.5935	0.840939	400.273	60
MTX2	237	22.5806	98.374	0.83989	406.355	61
P4HA2	109	22.5806	98.7805	0.8492	449.817	62
RIOX2	164	25.8065	98.7805	0.837661	454.133	63
CDC123	265	22.5806	98.374	0.837661	467.388	64
HP1BP3	243	22.5806	98.374	0.839628	479.618	65
UQCRC1	323	22.5806	98.374	0.835694	480.253	66
RELB	63	25.8065	98.7395	0.844673	495.678	67
CENPU	422	19.3548	98.3333	0.864651	500.454	68
LAMC1	310	22.5806	98.7805	0.835038	503.153	69
TMF1	203	22.5806	99.187	0.839234	508.933	70
SPINT2	121	22.5806	98.7805	0.846971	513.787	71
SPART	69	32.2581	98.374	0.842119	541.238	72
HARS1	272	29.0323	99.5935	0.832415	546.868	73
SSBP1	342	25.8065	98.374	0.830448	554.441	74
GOPC	70	22.5806	98.374	0.867034	558.644	75
CDCA5	260	22.5806	98.374	0.838054	574.918	76
FAHD2B	152	25.8065	98.374	0.838972	579.25	77
C1QBP	223	25.8065	98.374	0.8353	582.441	78
STARD10	214	22.5806	98.2533	0.84209	612.728	79
ESRP2	404	19.3548	98.374	0.860871	616.557	80
COL6A1	403	19.3548	98.7805	0.845135	626.828	81
BOP1	140	22.5806	98.374	0.847102	627.123	82
THYN1	62	32.2581	98.7805	0.842644	630.912	83
THG1L	263	22.5806	98.7805	0.83753	656.461	84
MBD2	606	19.3548	98.374	0.841726	671.021	85
APOL2	358	25.8065	98.374	0.829924	671.785	86
CCDC88A	280	22.5806	98.7448	0.836685	684.207	87
RRP9	363	25.8065	99.187	0.829531	704.494	88
CCDC91	246	22.5806	98.7805	0.837398	713.886	89
STAM2	419	22.5806	98.7805	0.830317	721.449	90
DLD	525	19.3548	98.374	0.844742	742.195	91
FNDC3B	143	25.8065	98.374	0.839628	759.596	92
MRPS22	298	22.5806	99.187	0.833858	768.675	93
DNAAF5	552	25.8065	98.374	0.826252	777.154	94
RPL14	530	22.5806	98.7805	0.828482	787.301	95
TUFM	392	22.5806	99.187	0.830317	790.649	96
GPATCH4	438	25.8065	98.7805	0.827564	796.832	97
IMMT	343	19.3548	98.7805	0.856806	814.848	98
HMGN2	359	25.8065	98.7805	0.829793	815.233	99
PPP1R13B	687	19.3548	98.2906	0.839537	817.596	100
FAM50A	254	22.5806	99.187	0.835956	818.445	101
PTRH1	324	25.8065	99.187	0.831104	828.813	102
HMGB3	473	19.3548	98.7805	0.84225	837.67	103
NUDT19	418	22.5806	98.7805	0.830317	865.677	104
CNP	385	19.3548	98.7805	0.847364	871.194	105
GULP1	430	19.3548	99.187	0.838054	879.982	106
NEFH	735	22.5806	99.5935	0.824285	884.385	107
CKAP2L	384	19.3548	99.187	0.839365	896.779	108
SCO1	748	22.5806	99.187	0.82481	899.815	109
CYFIP2	573	19.3548	99.187	0.833071	901.735	110
HADHA	410	19.3548	98.7805	0.846446	903.195	111
DAB2	674	25.8065	99.187	0.824416	928.178	112
NBEA	186	22.5806	99.1632	0.840059	936.363	113
FNBP1	365	22.5806	98.374	0.832678	960.165	114
PWP1	448	22.5806	99.187	0.828875	993.826	115
MAN2B1	963	19.3548	99.187	0.826515	995.895	116
GOLGA1	229	22.5806	98.374	0.840283	1047.73	117
RANGAP1	651	19.3548	99.187	0.832284	1057.85	118
GNB4	519	19.3548	98.7805	0.840152	1064	119
CRTAP	886	22.5806	99.5935	0.822712	1098.53	120
WDR91	884	19.3548	99.187	0.82835	1123.55	121
EPCAM	1026	25.8065	98.7805	0.820876	1123.67	122
VEZF1	290	22.5806	98.374	0.83648	1150.14	123
SERINC3	599	19.3548	98.7288	0.839803	1154.44	124
MBD1	814	22.5806	98.374	0.824679	1160.78	125
HIBCH	587	19.3548	98.7805	0.838185	1168.08	126
GNL3L	850	22.5806	98.374	0.824285	1181.73	127
UXS1	770	19.3548	98.7805	0.833333	1200.84	128
CCPG1	364	19.3548	99.187	0.839628	1208.77	129
WDR81	890	19.3548	98.374	0.832678	1217.27	130
HMGB1	496	19.3548	98.7805	0.84107	1244.32	131
ACOT9	812	19.3548	99.187	0.827301	1272.04	132
TRMT61B	701	19.3548	98.374	0.837005	1338.65	133
RIOK1	309	25.8065	98.3264	0.832096	1350.81	134
SLC35F6	1004	22.5806	98.374	0.822712	1357.46	135
GCC2	649	19.3548	99.187	0.831629	1395	136
SMARCA5	1303	19.3548	98.374	0.825072	1399.99	137
VRK1	680	19.3548	98.7805	0.836087	1425.34	138
ABCF2	1153	22.5806	98.3264	0.820894	1455.73	139
HMGB2	969	19.3548	98.7805	0.828482	1462.23	140
AKT1S1	763	19.3548	98.374	0.834251	1470.23	141
TMPO	202	22.5806	98.374	0.842381	1514.22	142
AKR1B1	747	19.3548	98.374	0.834776	1519.34	143
HADHB	775	19.3548	98.7805	0.832022	1527.29	144
IGF2R	641	19.3548	99.187	0.832547	1528.87	145
MSN	838	22.5806	98.7805	0.824023	1562.5	146
ANK3	1164	19.3548	98.374	0.825859	1598.35	147
PRPH	683	19.3548	98.7448	0.836415	1607.32	148
PMPCA	843	19.3548	98.374	0.833202	1666.16	149
CALU	1273	19.3548	98.374	0.824679	1674.32	150
PRDX2	973	22.5806	98.374	0.823105	1704.79	151
SIRPA	1098	19.3548	98.374	0.828219	1727.71	152
CTSL	1586	16.129	99.5935	0.824416	1752.5	153
PSMA4	981	22.5806	98.7805	0.822712	1753.85	154
HCCS	849	19.3548	99.187	0.82835	1768.79	155
IGF2BP2	1307	22.5806	98.374	0.819565	1769.87	156
L3HYPDH	785	19.3548	98.7805	0.832153	1822.68	157
ARSA	1291	19.3548	98.374	0.824416	1837.27	158
TAX1BP1	1532	19.3548	98.374	0.821794	1840.55	159
SH3KBP1	1178	19.3548	98.7805	0.825466	1841.3	160
C5orf24	1071	19.3548	98.7805	0.82599	1887.57	161
GSTK1	679	19.3548	98.7805	0.835038	1933.87	162
POFUT1	1784	19.3548	98.374	0.819302	1966.67	163
ZNF706	863	19.3548	99.187	0.828744	1971.57	164
SEPTIN6	918	19.3548	98.7448	0.830611	1992.7	165
SEC31A	1085	19.3548	98.7805	0.826908	2004.33	166
AIFM1	1264	19.3548	99.5935	0.820483	2013.05	167
HNRNPUL1	1175	25.8065	98.374	0.819302	2039.58	168
TOR1AIP1	1062	19.3548	99.5935	0.823761	2039.76	169
ARVCF	1345	19.3548	98.7805	0.82245	2068.08	170
OSTM1	1246	25.8065	98.3264	0.818734	2082.65	171
GLRX5	1065	22.5806	99.187	0.821269	2176.21	172
DCBLD2	1965	19.3548	99.5935	0.814975	2234.38	173
AGPS	1389	16.129	99.5935	0.826515	2252.99	174
VIM	1199	19.3548	98.3264	0.826427	2272.34	175
SELENOH	1479	19.3548	98.7805	0.821532	2274.89	176
FTL	1378	19.3548	99.187	0.821007	2293.11	177
SPECC1	1222	19.3548	98.7805	0.824679	2325.95	178
KIRREL1	1796	19.3548	98.7805	0.818253	2332.93	179
OSGEPL1	1684	19.3548	98.374	0.82022	2369.39	180
STMN1	1768	16.129	99.5935	0.824941	2378.8	181
WDR55	1942	16.129	98.7805	0.838579	2391.42	182
ARMCX3	1438	19.3548	98.374	0.82245	2432.7	183
ERAL1	698	19.3548	99.187	0.830317	2499.5	184
ANXA6	1916	16.129	98.374	0.843299	2535.1	185
SLC25A20	1141	22.5806	99.187	0.820483	2564.42	186
CCDC9B	2044	16.129	98.7805	0.830711	2571.86	187
VAMP7	1935	19.3548	98.3264	0.818464	2602.97	188
SAMHD1	2174	16.129	99.187	0.82717	2690.22	189
KIF22	1620	16.129	99.187	0.833333	2694.59	190
STARD7	1583	19.3548	98.374	0.821269	2700.95	191
SCO2	2017	19.3548	98.374	0.817991	2701.69	192
CDCA2	1907	16.129	98.7805	0.832678	2707.5	193
ESRP1	1970	19.3548	98.374	0.81786	2722.68	194
NAGPA	2462	16.129	99.1632	0.825887	2780.47	195
AATF	1245	19.3548	98.374	0.82481	2791.74	196
ECHDC1	2084	19.3548	98.374	0.817335	2832.4	197
CTSA	2503	16.129	98.374	0.833464	2958.61	198
LGALS1	2306	22.5806	98.7805	0.813008	2984.05	199
TGOLN2	2324	16.129	99.5935	0.821007	3093.22	200
OXNAD1	2020	16.129	99.187	0.82717	3173.99	201
CBX5	1656	19.3548	98.7805	0.818909	3211.06	202
CENPC	965	19.3548	98.7805	0.827957	3254.71	203
CHCHD4	1890	16.129	99.187	0.825597	3301.17	204
MPP6	1084	19.3548	98.374	0.827432	3349.02	205
TRIM32	851	22.5806	98.374	0.824416	3353.58	206
ARHGEF40	2650	19.3548	99.187	0.81327	3390.54	207
SPRYD4	2732	16.129	99.187	0.823499	3492.75	208
PYM1	2744	16.129	98.7805	0.827564	3595.64	209
CIRBP	2502	16.129	98.7805	0.82717	3616.93	210
CCDC51	1734	16.129	99.187	0.826908	3627.16	211
VAT1	2665	19.3548	98.374	0.815368	3725.01	212
HSPA13	2854	22.5806	98.374	0.811435	3786.97	213
RAB18	2199	16.129	99.5935	0.821007	3833.44	214
MAIP1	3376	19.3548	98.7805	0.81209	3866.17	215
BCL2L13	3280	19.3548	98.7805	0.811959	3882.52	216
TAPT1	3704	16.129	98.7448	0.821838	3902.65	217
PROCR	2599	16.129	99.187	0.823236	3950.59	218
GIPC1	2073	19.3548	98.374	0.817467	3970.32	219
RAB32	1301	19.3548	98.7805	0.823499	3984.86	220
TSTD1	3309	19.3548	98.374	0.813008	4004.06	221
RGPD5	1814	16.129	99.5816	0.824943	4179.29	222
S100A10	3397	19.3548	98.7805	0.81209	4206.2	223
FOSL2	2607	19.3548	98.374	0.815368	4252.37	224
ZNF622	940	19.3548	98.7805	0.829793	4292.53	225
WDFY1	3584	16.129	98.374	0.824285	4318.32	226
PPOX	4152	16.129	99.5935	0.81209	4385.38	227
BAG2	2809	16.129	99.5935	0.816549	4429.45	228
PDP1	3198	16.129	98.7805	0.824023	4527.84	229
PARP1	2196	16.129	99.187	0.822581	4559.19	230
NSUN2	2742	19.3548	98.374	0.815106	4598.1	231
PPFIBP1	3039	19.3548	98.374	0.814057	4671.57	232
DNAJB6	3691	22.5806	98.374	0.808812	4801.4	233
CD44	2766	16.129	98.374	0.829793	4815.12	234
PON2	2601	16.129	99.187	0.821532	4951.11	235
ZYX	4342	19.3548	98.7805	0.808943	4975.5	236
PEX5	2073	19.3548	98.374	0.817467	5005.66	237
ZNF629	3736	16.129	98.374	0.823236	5157.42	238
MXRA7	3181	22.5806	98.7805	0.810254	5169.82	239
UBE2H	5142	16.129	98.374	0.814844	5577.18	240
MDP1	4050	16.129	98.374	0.820876	5849.35	241
GSN	4434	19.3548	98.374	0.808812	5903.6	242
SQSTM1	4364	16.129	98.7805	0.817204	6025.6	243
ALAS1	3640	19.3548	99.187	0.809992	7671.3	244
IL6ST	5052	16.129	98.7805	0.813008	7700.02	245
SLC15A4	7137	16.129	98.7448	0.806047	7795.53	246
UBXN7	4791	16.129	98.374	0.81668	8166.84	247
